# Supplementary material for: Crystal structures of 4-(pyrimidin-2-yl)piperazin-1-ium chloride and 4-(pyrimidin-2-yl)piperazin-1-ium nitrate
Source: Acta Crystallogr Sect E Struct Rep Online. 2014 Sep 13;70(Pt 10):203–6. doi: 10.1107/S1600536814020169 (PMC4257175; doi:10.1107/S1600536814020169)
Supplement: Supplementary file 1 [file e-70-00203-sup1.cif]

##############################################################################
#                                                                            #
# This CIF contains the data in a paper accepted for publication in          #
# Acta Crystallographica Section E. It conforms to the requirements of       #
# Notes for Authors for Acta Crystallographica Section E, and has been       #
# peer reviewed under the auspices of the IUCr Commission on Journals.       #
#                                                                            #
# Full details of the Crystallographic Information File format               #
# are given in the paper "The Crystallographic Information File (CIF):       #
# a New Standard Archive File for Crystallography" by S. R. Hall, F. H.      #
# Allen and I. D. Brown [Acta Cryst. (1991), A47, 655-685].                  #
#                                                                            #
# The current version of the core CIF dictionary is obtainable from          #
# ftp://ftp.iucr.org/pub/cif_core.dic.                                       #
#                                                                            #
# Software is freely available for graphical display of the structure(s)     #
# in this CIF. For information consult the CIF software page                 #
# http://www.iucr.org/resources/cif/software.                                #
#                                                                            #
# This file may be used for bona fide research purposes within the           #
# scientific community so long as proper attribution is given to the journal # 
# article from which it was obtained.                                        #
#                                                                            #
##############################################################################
data_global
_audit_creation_method
;
  Olex2 1.2
  (compiled Apr 23 2013 17:54:37, GUI svn.r4466)
;
_journal_data_validation_number     ?
_journal_date_recd_electronic     2014-08-30
_journal_date_accepted     2014-09-07
_journal_name_full     'Acta Crystallographica, Section E'
_journal_year     2014
_journal_volume     70
_journal_issue     10
_journal_page_first     203
_journal_page_last     206
_journal_paper_category     GO
_journal_paper_doi     10.1107/S1600536814020169
_journal_coeditor_code     HB7279
_publ_contact_author_name
;
Jasinski, Jerry P.
;
_publ_contact_author_address
;
Department of Chemistry
Keene State College
229 Main Street
Keene, New Hampshire 03435, USA
;
_publ_contact_author_email     'jjasinski@keene.edu'
_publ_contact_author_fax     ?
_publ_contact_author_phone
;
603 358-2563
;
_publ_section_title
;
Crystal structures of 4-(pyrimidin-2-yl)piperazin-1-ium chloride and
4-(pyrimidin-2-yl)piperazin-1-ium nitrate
;
_publ_section_title_footnote     .
loop_
    _publ_author_name
    _publ_author_footnote
    _publ_author_address
    'Yamuna, Thammarse S.' .
;
Department of Studies in Chemistry
University of Mysore
Manasagangotri, Mysore 570 006, India
;
    'Jasinski, Jerry P.' .
;
Department of Chemistry
Keene State College
229 Main Street
Keene, NH 03435-2001, USA
;
    'Kaur, Manpreet' .
;
Department of Studies in Chemistry
University of Mysore
Manasagangotri, Mysore 570 006, India
;
    'Anderson, Brian J.' .
;
Department of Chemistry
Keene State College
229 Main Street
Keene, NH 03435-2001, USA
;
    'Yathirajan, H. S.' .
;
Department of Studies in Chemistry
University of Mysore
Manasagangotri, Mysore 570 006, India
;
_publ_section_synopsis     .
_chemical_name_common
;
4-Pyrimidin-2-yl-piperazin-1-ium chloride
;
data_I
_database_code_depnum_ccdc_archive     'CCDC 1023201'
_chemical_name_systematic
;
4-(Pyrimidin-2-yl)piperazin-1-ium chloride
;
_chemical_formula_moiety     'C8 H13 N4 +, Cl -'
_chemical_formula_sum     'C8 H13 Cl N4'
_chemical_formula_iupac     'C8 H13 N4 +, Cl -'
_chemical_formula_weight     200.67
_chemical_melting_point     ?
_shelx_space_group_comment
;
The symmetry employed for this shelxl refinement is uniquely defined
by the following loop, which should always be used as a source of
symmetry information in preference to the above space-group names.
They are only intended as comments.
;
_space_group_crystal_system     orthorhombic
_space_group_name_H-M_alt     'P 21 21 21'
_space_group_name_Hall     'P 2ac 2ab'
loop_
    _space_group_symop_operation_xyz
    'x, y, z'
    '-x+1/2, -y, z+1/2'
    'x+1/2, -y+1/2, -z'
    '-x, y+1/2, -z+1/2'
_cell_length_a     6.84764(17)
_cell_length_b     7.27667(18)
_cell_length_c     19.1751(5)
_cell_angle_alpha     90
_cell_angle_beta     90
_cell_angle_gamma     90
_cell_volume     955.46(4)
_cell_formula_units_Z     4
_cell_measurement_reflns_used     2676
_cell_measurement_theta_min     4.62
_cell_measurement_theta_max     71.47
_cell_measurement_temperature     173(2)
_exptl_crystal_description     irregular
_exptl_crystal_colour     colourless
_exptl_crystal_size_max     0.26
_exptl_crystal_size_mid     0.14
_exptl_crystal_size_min     0.08
_exptl_crystal_density_diffrn     1.395
_exptl_crystal_density_meas     ?
_exptl_crystal_density_method     ?
_exptl_crystal_F_000     424
_exptl_absorpt_coefficient_mu     3.207
_exptl_absorpt_correction_type     multi-scan
_exptl_absorpt_process_details     '(CrysAlis RED; Agilent, 2012)'
_shelx_estimated_absorpt_T_min     ?
_shelx_estimated_absorpt_T_max     ?
_exptl_absorpt_correction_T_min     0.41707
_exptl_absorpt_correction_T_max     1.00000
_diffrn_ambient_temperature     173(2)
_diffrn_radiation_type     CuK\a
_diffrn_radiation_wavelength     1.54184
_diffrn_measurement_device_type     'Agilent Agilent Eos Gemini'
_diffrn_measurement_method     '\w scans'
_diffrn_detector_area_resol_mean     16.0416
_diffrn_reflns_number     5514
_diffrn_reflns_av_R_equivalents     0.0449
_diffrn_reflns_theta_min     4.612
_diffrn_reflns_theta_max     71.443
_diffrn_reflns_theta_full     67.684
_diffrn_measured_fraction_theta_max     0.995
_diffrn_measured_fraction_theta_full     0.999
_diffrn_reflns_limit_h_min     -8
_diffrn_reflns_limit_h_max     8
_diffrn_reflns_limit_k_min     -8
_diffrn_reflns_limit_k_max     4
_diffrn_reflns_limit_l_min     -23
_diffrn_reflns_limit_l_max     23
_refine_special_details     ?
_reflns_number_total     1841
_reflns_number_gt     1761
_reflns_threshold_expression     I>2\s(I)
_refine_ls_structure_factor_coef     Fsqd
_refine_ls_matrix_type     full
_refine_ls_R_factor_all     0.0364
_refine_ls_R_factor_gt     0.0347
_refine_ls_wR_factor_gt     0.0892
_refine_ls_wR_factor_ref     0.0908
_refine_ls_goodness_of_fit_ref     1.084
_refine_ls_restrained_S_all     1.084
_refine_ls_number_reflns     1841
_refine_ls_number_parameters     119
_refine_ls_number_restraints     0
_refine_ls_hydrogen_treatment     constr
_refine_ls_weighting_scheme     calc
_refine_ls_weighting_details
              'w=1/[\s^2^(Fo^2^)+(0.0504P)^2^+0.1163P] where P=(Fo^2^+2Fc^2^)/3'
_atom_sites_solution_hydrogens     geom
_atom_sites_solution_primary     direct
_atom_sites_solution_secondary     ?
_refine_ls_shift/su_max     0.000
_refine_ls_shift/su_mean     0.000
_refine_diff_density_max     0.231
_refine_diff_density_min     -0.196
_refine_ls_extinction_method     'SHELXL2012 (Sheldrick, 2008)'
_refine_ls_extinction_coef     0.0073(13)
_refine_ls_extinction_expression
                                  'Fc^*^=kFc[1+0.001xFc^2^\l^3^/sin(2\q)]^-1/4^'
_refine_ls_abs_structure_details
;
Flack x determined using 687 quotients
[(<i>I</i>^+^)-(<i>I</i>^-^)]/[(<i>I</i>^+^)+(<i>I</i>^-^)]
(Parsons <i>et al.</i> (2013)
;
_refine_ls_abs_structure_Flack     0.056(15)
loop_
    _atom_type_symbol
    _atom_type_description
    _atom_type_scat_dispersion_real
    _atom_type_scat_dispersion_imag
    _atom_type_scat_source
    'C' 'C' 0.0181 0.0091
                         'International Tables Vol C Tables 4.2.6.8 and 6.1.1.4'
    'H' 'H' 0.0000 0.0000
                         'International Tables Vol C Tables 4.2.6.8 and 6.1.1.4'
    'N' 'N' 0.0311 0.0180
                         'International Tables Vol C Tables 4.2.6.8 and 6.1.1.4'
    'Cl' 'Cl' 0.3639 0.7018
                         'International Tables Vol C Tables 4.2.6.8 and 6.1.1.4'
_computing_data_collection     'CrysAlis PRO (Agilent, 2012)'
_computing_cell_refinement     'CrysAlis PRO (Agilent, 2012)'
_computing_data_reduction     'CrysAlis RED (Agilent, 2012)'
_computing_structure_solution     'SUPERFLIP (Palatinus & Chapuis, 2007)'
_computing_structure_refinement     'SHELXL2012 (Sheldrick, 2008)'
_computing_molecular_graphics     'OLEX2 (Dolomanov <i>et al.</i>, 2009)'
_computing_publication_material     'OLEX2 (Dolomanov <i>et al.</i>, 2009)'
loop_
    _atom_site_type_symbol
    _atom_site_label
    _atom_site_fract_x
    _atom_site_fract_y
    _atom_site_fract_z
    _atom_site_U_iso_or_equiv
    _atom_site_adp_type
    _atom_site_calc_flag
    _atom_site_occupancy
    _atom_site_disorder_assembly
    _atom_site_disorder_group
    Cl Cl1 0.08383(9) 0.49612(9) 0.48653(3) 0.0262(2) Uani d 1 . .
    N N1 0.6948(4) 0.6820(3) 0.81551(12) 0.0251(5) Uani d 1 . .
    N N2 0.9664(4) 0.5690(3) 0.74930(13) 0.0286(6) Uani d 1 . .
    N N3 0.6688(3) 0.6293(3) 0.69659(12) 0.0224(5) Uani d 1 . .
    N N4 0.4359(4) 0.6322(3) 0.57422(12) 0.0258(5) Uani d 1 . .
    H H4A 0.3467 0.5800 0.5451 0.031 Uiso calc 1 . .
    H H4B 0.4718 0.7422 0.5556 0.031 Uiso calc 1 . .
    C C1 0.7813(4) 0.6281(4) 0.75588(14) 0.0208(5) Uani d 1 . .
    C C2 0.8040(4) 0.6746(4) 0.87274(15) 0.0269(6) Uani d 1 . .
    H H2 0.7471 0.7097 0.9159 0.032 Uiso calc 1 . .
    C C3 0.9968(5) 0.6181(4) 0.87217(16) 0.0318(7) Uani d 1 . .
    H H3 1.0742 0.6147 0.9133 0.038 Uiso calc 1 . .
    C C4 1.0692(5) 0.5668(4) 0.80773(17) 0.0330(7) Uani d 1 . .
    H H4 1.2013 0.5274 0.8052 0.040 Uiso calc 1 . .
    C C5 0.7582(4) 0.5944(4) 0.62855(14) 0.0245(6) Uani d 1 . .
    H H5A 0.8701 0.5096 0.6341 0.029 Uiso calc 1 . .
    H H5B 0.8076 0.7111 0.6088 0.029 Uiso calc 1 . .
    C C6 0.6103(4) 0.5108(4) 0.57949(14) 0.0278(6) Uani d 1 . .
    H H6A 0.6694 0.4948 0.5328 0.033 Uiso calc 1 . .
    H H6B 0.5705 0.3883 0.5969 0.033 Uiso calc 1 . .
    C C7 0.3448(4) 0.6631(4) 0.64394(14) 0.0246(6) Uani d 1 . .
    H H7A 0.2964 0.5449 0.6628 0.030 Uiso calc 1 . .
    H H7B 0.2323 0.7475 0.6392 0.030 Uiso calc 1 . .
    C C8 0.4936(4) 0.7449(4) 0.69357(14) 0.0233(6) Uani d 1 . .
    H H8A 0.5297 0.8698 0.6777 0.028 Uiso calc 1 . .
    H H8B 0.4359 0.7553 0.7407 0.028 Uiso calc 1 . .
loop_
    _atom_site_aniso_label
    _atom_site_aniso_U_11
    _atom_site_aniso_U_22
    _atom_site_aniso_U_33
    _atom_site_aniso_U_12
    _atom_site_aniso_U_13
    _atom_site_aniso_U_23
    Cl1 0.0230(3) 0.0300(4) 0.0255(3) -0.0007(3) -0.0033(2) 0.0015(3)
    N1 0.0252(12) 0.0254(11) 0.0246(11) -0.0008(10) -0.0007(10) -0.0015(9)
    N2 0.0240(14) 0.0310(12) 0.0309(12) 0.0064(10) 0.0001(10) 0.0014(10)
    N3 0.0184(11) 0.0255(11) 0.0233(11) 0.0044(9) 0.0015(9) -0.0022(10)
    N4 0.0228(12) 0.0290(11) 0.0256(11) -0.0051(10) -0.0032(10) 0.0005(10)
    C1 0.0217(13) 0.0157(11) 0.0251(13) 0.0000(10) 0.0013(11) 0.0022(10)
    C2 0.0342(16) 0.0238(13) 0.0229(13) -0.0013(12) 0.0000(12) -0.0001(11)
    C3 0.0353(16) 0.0287(14) 0.0314(14) -0.0017(14) -0.0114(14) 0.0056(12)
    C4 0.0238(14) 0.0339(14) 0.0413(17) 0.0072(13) -0.0056(14) 0.0062(13)
    C5 0.0208(13) 0.0292(14) 0.0233(13) 0.0030(11) 0.0031(11) -0.0032(11)
    C6 0.0256(14) 0.0316(14) 0.0261(13) 0.0000(14) 0.0035(10) -0.0058(12)
    C7 0.0200(13) 0.0272(13) 0.0267(14) -0.0009(11) -0.0007(11) 0.0007(11)
    C8 0.0186(13) 0.0244(12) 0.0268(13) 0.0046(12) -0.0004(12) -0.0027(11)
_geom_special_details
;
 All esds (except the esd in the dihedral angle between two l.s. planes)
 are estimated using the full covariance matrix.  The cell esds are taken
 into account individually in the estimation of esds in distances, angles
 and torsion angles; correlations between esds in cell parameters are only
 used when they are defined by crystal symmetry.  An approximate (isotropic)
 treatment of cell esds is used for estimating esds involving l.s. planes.
;
loop_
    _geom_bond_atom_site_label_1
    _geom_bond_atom_site_label_2
    _geom_bond_site_symmetry_2
    _geom_bond_distance
    _geom_bond_publ_flag
    N1 C1 . 1.346(4) ?
    N1 C2 . 1.329(4) ?
    N2 C1 . 1.344(4) ?
    N2 C4 . 1.323(4) ?
    N3 C1 . 1.373(3) ?
    N3 C5 . 1.463(3) ?
    N3 C8 . 1.466(3) ?
    N4 H4A . 0.9100 ?
    N4 H4B . 0.9100 ?
    N4 C6 . 1.489(4) ?
    N4 C7 . 1.492(3) ?
    C2 H2 . 0.9500 ?
    C2 C3 . 1.383(4) ?
    C3 H3 . 0.9500 ?
    C3 C4 . 1.383(4) ?
    C4 H4 . 0.9500 ?
    C5 H5A . 0.9900 ?
    C5 H5B . 0.9900 ?
    C5 C6 . 1.510(4) ?
    C6 H6A . 0.9900 ?
    C6 H6B . 0.9900 ?
    C7 H7A . 0.9900 ?
    C7 H7B . 0.9900 ?
    C7 C8 . 1.516(4) ?
    C8 H8A . 0.9900 ?
    C8 H8B . 0.9900 ?
loop_
    _geom_angle_atom_site_label_1
    _geom_angle_atom_site_label_2
    _geom_angle_atom_site_label_3
    _geom_angle_site_symmetry_1
    _geom_angle_site_symmetry_3
    _geom_angle
    _geom_angle_publ_flag
    C2 N1 C1 . . 116.2(2) ?
    C4 N2 C1 . . 115.2(3) ?
    C1 N3 C5 . . 120.2(2) ?
    C1 N3 C8 . . 119.7(2) ?
    C5 N3 C8 . . 114.0(2) ?
    H4A N4 H4B . . 108.0 ?
    C6 N4 H4A . . 109.4 ?
    C6 N4 H4B . . 109.4 ?
    C6 N4 C7 . . 111.3(2) ?
    C7 N4 H4A . . 109.4 ?
    C7 N4 H4B . . 109.4 ?
    N1 C1 N3 . . 117.0(2) ?
    N2 C1 N1 . . 126.0(2) ?
    N2 C1 N3 . . 116.9(2) ?
    N1 C2 H2 . . 118.6 ?
    N1 C2 C3 . . 122.9(3) ?
    C3 C2 H2 . . 118.6 ?
    C2 C3 H3 . . 122.3 ?
    C2 C3 C4 . . 115.5(3) ?
    C4 C3 H3 . . 122.3 ?
    N2 C4 C3 . . 124.2(3) ?
    N2 C4 H4 . . 117.9 ?
    C3 C4 H4 . . 117.9 ?
    N3 C5 H5A . . 109.6 ?
    N3 C5 H5B . . 109.6 ?
    N3 C5 C6 . . 110.2(2) ?
    H5A C5 H5B . . 108.1 ?
    C6 C5 H5A . . 109.6 ?
    C6 C5 H5B . . 109.6 ?
    N4 C6 C5 . . 110.0(2) ?
    N4 C6 H6A . . 109.7 ?
    N4 C6 H6B . . 109.7 ?
    C5 C6 H6A . . 109.7 ?
    C5 C6 H6B . . 109.7 ?
    H6A C6 H6B . . 108.2 ?
    N4 C7 H7A . . 109.7 ?
    N4 C7 H7B . . 109.7 ?
    N4 C7 C8 . . 109.9(2) ?
    H7A C7 H7B . . 108.2 ?
    C8 C7 H7A . . 109.7 ?
    C8 C7 H7B . . 109.7 ?
    N3 C8 C7 . . 110.4(2) ?
    N3 C8 H8A . . 109.6 ?
    N3 C8 H8B . . 109.6 ?
    C7 C8 H8A . . 109.6 ?
    C7 C8 H8B . . 109.6 ?
    H8A C8 H8B . . 108.1 ?
loop_
    _geom_torsion_atom_site_label_1
    _geom_torsion_atom_site_label_2
    _geom_torsion_atom_site_label_3
    _geom_torsion_atom_site_label_4
    _geom_torsion_site_symmetry_1
    _geom_torsion_site_symmetry_2
    _geom_torsion_site_symmetry_3
    _geom_torsion_site_symmetry_4
    _geom_torsion
    _geom_torsion_publ_flag
    N1 C2 C3 C4 . . . . -0.8(4) ?
    N3 C5 C6 N4 . . . . 55.8(3) ?
    N4 C7 C8 N3 . . . . -54.5(3) ?
    C1 N1 C2 C3 . . . . 1.0(4) ?
    C1 N2 C4 C3 . . . . 0.8(4) ?
    C1 N3 C5 C6 . . . . 151.9(2) ?
    C1 N3 C8 C7 . . . . -152.4(2) ?
    C2 N1 C1 N2 . . . . -0.3(4) ?
    C2 N1 C1 N3 . . . . 178.0(2) ?
    C2 C3 C4 N2 . . . . -0.2(5) ?
    C4 N2 C1 N1 . . . . -0.6(4) ?
    C4 N2 C1 N3 . . . . -178.9(3) ?
    C5 N3 C1 N1 . . . . 172.5(2) ?
    C5 N3 C1 N2 . . . . -9.0(4) ?
    C5 N3 C8 C7 . . . . 55.2(3) ?
    C6 N4 C7 C8 . . . . 57.4(3) ?
    C7 N4 C6 C5 . . . . -58.1(3) ?
    C8 N3 C1 N1 . . . . 21.8(4) ?
    C8 N3 C1 N2 . . . . -159.8(2) ?
    C8 N3 C5 C6 . . . . -55.8(3) ?
loop_
    _geom_hbond_atom_site_label_D
    _geom_hbond_atom_site_label_H
    _geom_hbond_atom_site_label_A
    _geom_hbond_site_symmetry_A
    _geom_hbond_distance_DH
    _geom_hbond_distance_HA
    _geom_hbond_distance_DA
    _geom_hbond_angle_DHA
    N4 H4A Cl1 . 0.91 2.21 3.102(2) 167
    N4 H4B Cl1 3_566 0.91 2.21 3.114(2) 175
_shelx_hkl_checksum     61027
_shelx_res_file
;
TITL HSY-677 in P212121 #19
CELL 1.54184 6.847636 7.276668 19.17513 90 90 90
ZERR 4 0.000171 0.000177 0.000488 0 0 0
LATT -1
SYMM 0.5-X,-Y,0.5+Z
SYMM 0.5+X,0.5-Y,-Z
SYMM -X,0.5+Y,0.5-Z
SFAC C H N Cl
UNIT 32 52 16 4
EQIV $1 0.5+X,1.5-Y,1-Z
EQIV $2 1-X,0.5+Y,1.5-Z
L.S. 25
PLAN  10
TEMP -100(2)
HTAB N4 Cl1
HTAB N4 Cl1_$1
HTAB C8 N1_$2
REM reset to P212121 #19
BOND $h
MORE -1
CONF
fmap 2
acta
REM <HKL>F:/HSY-677-679%20Paper%20ActaE/HSY-677-Redone-jpj/HSY-677.hkl</HKL>
WGHT    0.050400    0.116300
EXTI    0.007303
FVAR       8.24042
CL1   4    0.083831    0.496122    0.486529    11.00000    0.02299    0.03000 =
         0.02554    0.00153   -0.00334   -0.00067
N1    3    0.694750    0.681950    0.815509    11.00000    0.02523    0.02544 =
         0.02461   -0.00147   -0.00074   -0.00075
N2    3    0.966352    0.568972    0.749301    11.00000    0.02398    0.03101 =
         0.03087    0.00143    0.00006    0.00635
N3    3    0.668774    0.629277    0.696591    11.00000    0.01839    0.02546 =
         0.02335   -0.00215    0.00148    0.00438
N4    3    0.435876    0.632232    0.574220    11.00000    0.02284    0.02902 =
         0.02556    0.00054   -0.00318   -0.00514
AFIX  23
H4A   2    0.346732    0.579977    0.545141    11.00000   -1.20000
H4B   2    0.471809    0.742220    0.555635    11.00000   -1.20000
AFIX   0
C1    1    0.781260    0.628095    0.755877    11.00000    0.02167    0.01568 =
         0.02515    0.00219    0.00128    0.00001
C2    1    0.803999    0.674604    0.872744    11.00000    0.03419    0.02379 =
         0.02285   -0.00013    0.00000   -0.00128
AFIX  43
H2    2    0.747148    0.709728    0.915926    11.00000   -1.20000
AFIX   0
C3    1    0.996766    0.618074    0.872171    11.00000    0.03528    0.02871 =
         0.03141    0.00561   -0.01136   -0.00173
AFIX  43
H3    2    1.074194    0.614713    0.913260    11.00000   -1.20000
AFIX   0
C4    1    1.069223    0.566757    0.807728    11.00000    0.02380    0.03388 =
         0.04133    0.00624   -0.00563    0.00720
AFIX  43
H4    2    1.201315    0.527388    0.805238    11.00000   -1.20000
AFIX   0
C5    1    0.758178    0.594355    0.628551    11.00000    0.02085    0.02921 =
         0.02333   -0.00323    0.00309    0.00301
AFIX  23
H5A   2    0.870147    0.509551    0.634131    11.00000   -1.20000
H5B   2    0.807614    0.711082    0.608757    11.00000   -1.20000
AFIX   0
C6    1    0.610264    0.510813    0.579486    11.00000    0.02563    0.03163 =
         0.02609   -0.00582    0.00353   -0.00002
AFIX  23
H6A   2    0.669422    0.494806    0.532770    11.00000   -1.20000
H6B   2    0.570514    0.388324    0.596906    11.00000   -1.20000
AFIX   0
C7    1    0.344843    0.663064    0.643943    11.00000    0.01998    0.02721 =
         0.02666    0.00069   -0.00068   -0.00086
AFIX  23
H7A   2    0.296431    0.544902    0.662812    11.00000   -1.20000
H7B   2    0.232284    0.747538    0.639227    11.00000   -1.20000
AFIX   0
C8    1    0.493639    0.744887    0.693570    11.00000    0.01860    0.02445 =
         0.02683   -0.00269   -0.00041    0.00460
AFIX  23
H8A   2    0.529715    0.869787    0.677661    11.00000   -1.20000
H8B   2    0.435854    0.755316    0.740730    11.00000   -1.20000
AFIX   0
HKLF 4
REM  HSY-677 in P212121 #19
REM R1 =  0.0347 for    1761 Fo > 4sig(Fo)  and  0.0364 for all    1841 data
REM    119 parameters refined using      0 restraints
END
WGHT      0.0506      0.1247
REM Highest difference peak  0.231,  deepest hole -0.196,  1-sigma level  0.052
Q1    1  -0.0368  0.5730  0.4926  11.00000  0.05    0.23
Q2    1   0.7420  0.6774  0.7210  11.00000  0.05    0.20
Q3    1   0.7142  0.5966  0.6624  11.00000  0.05    0.19
Q4    1   0.8994  0.5922  0.8768  11.00000  0.05    0.19
Q5    1   0.4172  0.6941  0.7256  11.00000  0.05    0.19
Q6    1   0.4124  0.7040  0.6694  11.00000  0.05    0.18
Q7    1   0.1825  0.5111  0.4565  11.00000  0.05    0.17
Q8    1  -0.0337  0.4211  0.4965  11.00000  0.05    0.17
Q9    1   0.5826  0.6889  0.8171  11.00000  0.05    0.17
Q10   1   1.0287  0.5253  0.7146  11.00000  0.05    0.17
;
_shelx_res_checksum     38826
data_II
_database_code_depnum_ccdc_archive     'CCDC 1023202'
_chemical_name_systematic
;
4-(Pyrimidin-2-yl)piperazin-1-ium nitrate
;
_chemical_formula_moiety     'C8 H13 N4 +, N O3 -'
_chemical_formula_sum     'C8 H13 N5 O3'
_chemical_formula_iupac     'C8 H13 N4 +, N O3 -'
_chemical_formula_weight     227.23
_chemical_melting_point     ?
_shelx_space_group_comment
;
The symmetry employed for this shelxl refinement is uniquely defined
by the following loop, which should always be used as a source of
symmetry information in preference to the above space-group names.
They are only intended as comments.
;
_space_group_crystal_system     monoclinic
_space_group_name_H-M_alt     'P 21/c'
_space_group_name_Hall     '-P 2ybc'
loop_
    _space_group_symop_operation_xyz
    'x, y, z'
    '-x, y+1/2, -z+1/2'
    '-x, -y, -z'
    'x, -y-1/2, z-1/2'
_cell_length_a     10.5272(6)
_cell_length_b     7.2230(3)
_cell_length_c     14.1575(7)
_cell_angle_alpha     90
_cell_angle_beta     107.341(6)
_cell_angle_gamma     90
_cell_volume     1027.58(9)
_cell_formula_units_Z     4
_cell_measurement_reflns_used     2763
_cell_measurement_theta_min     6.18
_cell_measurement_theta_max     71.36
_cell_measurement_temperature     173(2)
_exptl_crystal_description     irregular
_exptl_crystal_colour     colourless
_exptl_crystal_size_max     0.22
_exptl_crystal_size_mid     0.16
_exptl_crystal_size_min     0.06
_exptl_crystal_density_diffrn     1.469
_exptl_crystal_density_meas     ?
_exptl_crystal_density_method     ?
_exptl_crystal_F_000     480
_exptl_absorpt_coefficient_mu     0.975
_exptl_absorpt_correction_type     multi-scan
_exptl_absorpt_process_details     '(CrysAlis RED; Agilent, 2012)'
_shelx_estimated_absorpt_T_min     ?
_shelx_estimated_absorpt_T_max     ?
_exptl_absorpt_correction_T_min     0.72651
_exptl_absorpt_correction_T_max     1.00000
_diffrn_ambient_temperature     173(2)
_diffrn_radiation_type     CuK\a
_diffrn_radiation_wavelength     1.54184
_diffrn_measurement_device_type     'Agilent Agilent Eos Gemini'
_diffrn_measurement_method     '\w scans'
_diffrn_detector_area_resol_mean     16.0416
_diffrn_reflns_number     6218
_diffrn_reflns_av_R_equivalents     0.0400
_diffrn_reflns_theta_min     4.400
_diffrn_reflns_theta_max     71.040
_diffrn_reflns_theta_full     67.684
_diffrn_measured_fraction_theta_max     0.985
_diffrn_measured_fraction_theta_full     0.991
_diffrn_reflns_limit_h_min     -9
_diffrn_reflns_limit_h_max     12
_diffrn_reflns_limit_k_min     -8
_diffrn_reflns_limit_k_max     8
_diffrn_reflns_limit_l_min     -17
_diffrn_reflns_limit_l_max     16
_refine_special_details     ?
_reflns_number_total     1960
_reflns_number_gt     1752
_reflns_threshold_expression     I>2\s(I)
_refine_ls_structure_factor_coef     Fsqd
_refine_ls_matrix_type     full
_refine_ls_R_factor_all     0.0620
_refine_ls_R_factor_gt     0.0576
_refine_ls_wR_factor_gt     0.1590
_refine_ls_wR_factor_ref     0.1626
_refine_ls_goodness_of_fit_ref     1.098
_refine_ls_restrained_S_all     1.098
_refine_ls_number_reflns     1960
_refine_ls_number_parameters     146
_refine_ls_number_restraints     0
_refine_ls_hydrogen_treatment     constr
_refine_ls_weighting_scheme     calc
_refine_ls_weighting_details
              'w=1/[\s^2^(Fo^2^)+(0.0789P)^2^+0.9595P] where P=(Fo^2^+2Fc^2^)/3'
_atom_sites_solution_hydrogens     geom
_atom_sites_solution_primary     direct
_atom_sites_solution_secondary     ?
_refine_ls_shift/su_max     0.000
_refine_ls_shift/su_mean     0.000
_refine_diff_density_max     0.419
_refine_diff_density_min     -0.250
_refine_ls_extinction_method     'SHELXL2012 (Sheldrick, 2008)'
_refine_ls_extinction_coef     0.0099(14)
_refine_ls_extinction_expression
                                  'Fc^*^=kFc[1+0.001xFc^2^\l^3^/sin(2\q)]^-1/4^'
loop_
    _atom_type_symbol
    _atom_type_description
    _atom_type_scat_dispersion_real
    _atom_type_scat_dispersion_imag
    _atom_type_scat_source
    'C' 'C' 0.0181 0.0091
                         'International Tables Vol C Tables 4.2.6.8 and 6.1.1.4'
    'H' 'H' 0.0000 0.0000
                         'International Tables Vol C Tables 4.2.6.8 and 6.1.1.4'
    'N' 'N' 0.0311 0.0180
                         'International Tables Vol C Tables 4.2.6.8 and 6.1.1.4'
    'O' 'O' 0.0492 0.0322
                         'International Tables Vol C Tables 4.2.6.8 and 6.1.1.4'
_computing_data_collection     'CrysAlis PRO (Agilent, 2012)'
_computing_cell_refinement     'CrysAlis PRO (Agilent, 2012)'
_computing_data_reduction     'CrysAlis RED (Agilent, 2012)'
_computing_structure_solution     'SUPERFLIP (Palatinus & Chapuis, 2007)'
_computing_structure_refinement     'SHELXL2012 (Sheldrick, 2008)'
_computing_molecular_graphics     'OLEX2 (Dolomanov <i>et al.</i>, 2009)'
_computing_publication_material     'OLEX2 (Dolomanov <i>et al.</i>, 2009)'
loop_
    _atom_site_type_symbol
    _atom_site_label
    _atom_site_fract_x
    _atom_site_fract_y
    _atom_site_fract_z
    _atom_site_U_iso_or_equiv
    _atom_site_adp_type
    _atom_site_calc_flag
    _atom_site_occupancy
    _atom_site_disorder_assembly
    _atom_site_disorder_group
    O O1 0.4119(2) 0.6964(4) 0.41222(17) 0.0615(7) Uani d 1 . .
    O O2 0.50951(18) 0.6257(2) 0.30424(14) 0.0381(5) Uani d 1 . .
    O O3 0.55020(17) 0.8884(2) 0.37996(13) 0.0323(5) Uani d 1 . .
    N N5 0.49103(17) 0.7390(3) 0.36677(13) 0.0238(4) Uani d 1 . .
    N N1 0.00592(19) 0.2396(3) 0.48106(14) 0.0291(5) Uani d 1 . .
    N N2 -0.11846(18) 0.3821(3) 0.32856(15) 0.0273(5) Uani d 1 . .
    N N3 0.10930(18) 0.3372(3) 0.36702(14) 0.0268(5) Uani d 1 . .
    N N4 0.33344(18) 0.3134(3) 0.29632(15) 0.0278(5) Uani d 1 . .
    H H4A 0.3814 0.2536 0.2617 0.033 Uiso calc 1 . .
    H H4B 0.3777 0.4191 0.3216 0.033 Uiso calc 1 . .
    C C1 -0.0049(2) 0.3204(3) 0.39365(16) 0.0220(5) Uani d 1 . .
    C C2 -0.1085(3) 0.2126(3) 0.50188(19) 0.0346(6) Uani d 1 . .
    H H2 -0.1054 0.1544 0.5627 0.042 Uiso calc 1 . .
    C C3 -0.2307(2) 0.2647(4) 0.4398(2) 0.0362(6) Uani d 1 . .
    H H3 -0.3111 0.2420 0.4553 0.043 Uiso calc 1 . .
    C C4 -0.2290(2) 0.3519(3) 0.3537(2) 0.0329(6) Uani d 1 . .
    H H4 -0.3113 0.3927 0.3097 0.039 Uiso calc 1 . .
    C C5 0.2387(2) 0.2876(4) 0.43489(16) 0.0282(5) Uani d 1 . .
    H H5A 0.2266 0.2035 0.4867 0.034 Uiso calc 1 . .
    H H5B 0.2848 0.4005 0.4676 0.034 Uiso calc 1 . .
    C C6 0.3222(2) 0.1932(3) 0.37877(17) 0.0270(5) Uani d 1 . .
    H H6A 0.4121 0.1674 0.4242 0.032 Uiso calc 1 . .
    H H6B 0.2808 0.0738 0.3519 0.032 Uiso calc 1 . .
    C C7 0.1993(2) 0.3620(3) 0.22801(17) 0.0277(5) Uani d 1 . .
    H H7A 0.1537 0.2483 0.1960 0.033 Uiso calc 1 . .
    H H7B 0.2095 0.4461 0.1755 0.033 Uiso calc 1 . .
    C C8 0.1166(2) 0.4552(3) 0.28517(17) 0.0276(5) Uani d 1 . .
    H H8A 0.1571 0.5756 0.3112 0.033 Uiso calc 1 . .
    H H8B 0.0258 0.4789 0.2407 0.033 Uiso calc 1 . .
loop_
    _atom_site_aniso_label
    _atom_site_aniso_U_11
    _atom_site_aniso_U_22
    _atom_site_aniso_U_33
    _atom_site_aniso_U_12
    _atom_site_aniso_U_13
    _atom_site_aniso_U_23
    O1 0.0614(14) 0.0836(17) 0.0562(13) -0.0362(13) 0.0431(11) -0.0184(12)
    O2 0.0436(10) 0.0314(10) 0.0460(11) -0.0072(8) 0.0238(8) -0.0153(8)
    O3 0.0379(9) 0.0249(9) 0.0353(9) -0.0045(7) 0.0129(7) -0.0021(7)
    N5 0.0175(9) 0.0301(10) 0.0240(9) -0.0015(7) 0.0064(7) 0.0012(8)
    N1 0.0292(10) 0.0327(11) 0.0282(10) 0.0020(8) 0.0126(8) 0.0038(8)
    N2 0.0210(9) 0.0270(10) 0.0331(11) 0.0037(7) 0.0071(8) 0.0001(8)
    N3 0.0189(9) 0.0380(11) 0.0243(9) 0.0068(8) 0.0075(7) 0.0087(8)
    N4 0.0231(9) 0.0278(10) 0.0368(11) -0.0042(8) 0.0153(8) -0.0045(8)
    C1 0.0207(10) 0.0220(10) 0.0246(11) 0.0023(8) 0.0087(8) -0.0035(8)
    C2 0.0416(14) 0.0328(13) 0.0372(13) -0.0021(11) 0.0235(11) -0.0014(10)
    C3 0.0300(13) 0.0340(13) 0.0525(15) -0.0049(10) 0.0247(11) -0.0130(12)
    C4 0.0224(11) 0.0304(12) 0.0456(15) 0.0020(9) 0.0098(10) -0.0063(11)
    C5 0.0208(11) 0.0395(13) 0.0234(11) 0.0087(9) 0.0054(9) 0.0023(9)
    C6 0.0219(10) 0.0296(12) 0.0293(11) 0.0038(9) 0.0074(9) 0.0014(9)
    C7 0.0291(11) 0.0305(12) 0.0255(11) -0.0013(9) 0.0111(9) 0.0039(9)
    C8 0.0267(11) 0.0290(12) 0.0283(11) 0.0033(9) 0.0098(9) 0.0080(9)
_geom_special_details
;
 All esds (except the esd in the dihedral angle between two l.s. planes)
 are estimated using the full covariance matrix.  The cell esds are taken
 into account individually in the estimation of esds in distances, angles
 and torsion angles; correlations between esds in cell parameters are only
 used when they are defined by crystal symmetry.  An approximate (isotropic)
 treatment of cell esds is used for estimating esds involving l.s. planes.
;
loop_
    _geom_bond_atom_site_label_1
    _geom_bond_atom_site_label_2
    _geom_bond_site_symmetry_2
    _geom_bond_distance
    _geom_bond_publ_flag
    O1 N5 . 1.233(3) ?
    O2 N5 . 1.263(2) ?
    O3 N5 . 1.232(2) ?
    N1 C1 . 1.342(3) ?
    N1 C2 . 1.337(3) ?
    N2 C1 . 1.349(3) ?
    N2 C4 . 1.333(3) ?
    N3 C1 . 1.369(3) ?
    N3 C5 . 1.459(3) ?
    N3 C8 . 1.459(3) ?
    N4 H4A . 0.9100 ?
    N4 H4B . 0.9100 ?
    N4 C6 . 1.487(3) ?
    N4 C7 . 1.496(3) ?
    C2 H2 . 0.9500 ?
    C2 C3 . 1.376(4) ?
    C3 H3 . 0.9500 ?
    C3 C4 . 1.377(4) ?
    C4 H4 . 0.9500 ?
    C5 H5A . 0.9900 ?
    C5 H5B . 0.9900 ?
    C5 C6 . 1.512(3) ?
    C6 H6A . 0.9900 ?
    C6 H6B . 0.9900 ?
    C7 H7A . 0.9900 ?
    C7 H7B . 0.9900 ?
    C7 C8 . 1.512(3) ?
    C8 H8A . 0.9900 ?
    C8 H8B . 0.9900 ?
loop_
    _geom_angle_atom_site_label_1
    _geom_angle_atom_site_label_2
    _geom_angle_atom_site_label_3
    _geom_angle_site_symmetry_1
    _geom_angle_site_symmetry_3
    _geom_angle
    _geom_angle_publ_flag
    O1 N5 O2 . . 118.2(2) ?
    O3 N5 O1 . . 121.9(2) ?
    O3 N5 O2 . . 119.82(18) ?
    C2 N1 C1 . . 115.6(2) ?
    C4 N2 C1 . . 115.5(2) ?
    C1 N3 C5 . . 121.45(19) ?
    C1 N3 C8 . . 121.92(18) ?
    C5 N3 C8 . . 114.01(18) ?
    H4A N4 H4B . . 108.0 ?
    C6 N4 H4A . . 109.4 ?
    C6 N4 H4B . . 109.4 ?
    C6 N4 C7 . . 111.33(17) ?
    C7 N4 H4A . . 109.4 ?
    C7 N4 H4B . . 109.4 ?
    N1 C1 N2 . . 126.0(2) ?
    N1 C1 N3 . . 116.88(19) ?
    N2 C1 N3 . . 117.06(19) ?
    N1 C2 H2 . . 118.3 ?
    N1 C2 C3 . . 123.4(2) ?
    C3 C2 H2 . . 118.3 ?
    C2 C3 H3 . . 122.1 ?
    C2 C3 C4 . . 115.8(2) ?
    C4 C3 H3 . . 122.1 ?
    N2 C4 C3 . . 123.6(2) ?
    N2 C4 H4 . . 118.2 ?
    C3 C4 H4 . . 118.2 ?
    N3 C5 H5A . . 109.7 ?
    N3 C5 H5B . . 109.7 ?
    N3 C5 C6 . . 109.86(18) ?
    H5A C5 H5B . . 108.2 ?
    C6 C5 H5A . . 109.7 ?
    C6 C5 H5B . . 109.7 ?
    N4 C6 C5 . . 110.12(18) ?
    N4 C6 H6A . . 109.6 ?
    N4 C6 H6B . . 109.6 ?
    C5 C6 H6A . . 109.6 ?
    C5 C6 H6B . . 109.6 ?
    H6A C6 H6B . . 108.2 ?
    N4 C7 H7A . . 109.7 ?
    N4 C7 H7B . . 109.7 ?
    N4 C7 C8 . . 109.99(18) ?
    H7A C7 H7B . . 108.2 ?
    C8 C7 H7A . . 109.7 ?
    C8 C7 H7B . . 109.7 ?
    N3 C8 C7 . . 109.85(18) ?
    N3 C8 H8A . . 109.7 ?
    N3 C8 H8B . . 109.7 ?
    C7 C8 H8A . . 109.7 ?
    C7 C8 H8B . . 109.7 ?
    H8A C8 H8B . . 108.2 ?
loop_
    _geom_torsion_atom_site_label_1
    _geom_torsion_atom_site_label_2
    _geom_torsion_atom_site_label_3
    _geom_torsion_atom_site_label_4
    _geom_torsion_site_symmetry_1
    _geom_torsion_site_symmetry_2
    _geom_torsion_site_symmetry_3
    _geom_torsion_site_symmetry_4
    _geom_torsion
    _geom_torsion_publ_flag
    N1 C2 C3 C4 . . . . -1.3(4) ?
    N3 C5 C6 N4 . . . . 55.5(3) ?
    N4 C7 C8 N3 . . . . -55.3(2) ?
    C1 N1 C2 C3 . . . . -0.7(4) ?
    C1 N2 C4 C3 . . . . 0.2(3) ?
    C1 N3 C5 C6 . . . . 141.1(2) ?
    C1 N3 C8 C7 . . . . -141.2(2) ?
    C2 N1 C1 N2 . . . . 2.9(3) ?
    C2 N1 C1 N3 . . . . -175.2(2) ?
    C2 C3 C4 N2 . . . . 1.6(4) ?
    C4 N2 C1 N1 . . . . -2.7(3) ?
    C4 N2 C1 N3 . . . . 175.4(2) ?
    C5 N3 C1 N1 . . . . -6.3(3) ?
    C5 N3 C1 N2 . . . . 175.4(2) ?
    C5 N3 C8 C7 . . . . 56.9(3) ?
    C6 N4 C7 C8 . . . . 56.9(2) ?
    C7 N4 C6 C5 . . . . -57.0(2) ?
    C8 N3 C1 N1 . . . . -166.9(2) ?
    C8 N3 C1 N2 . . . . 14.8(3) ?
    C8 N3 C5 C6 . . . . -57.0(3) ?
loop_
    _geom_hbond_atom_site_label_D
    _geom_hbond_atom_site_label_H
    _geom_hbond_atom_site_label_A
    _geom_hbond_site_symmetry_A
    _geom_hbond_distance_DH
    _geom_hbond_distance_HA
    _geom_hbond_distance_DA
    _geom_hbond_angle_DHA
    N4 H4A O2 2_645 0.91 1.92 2.829(3) 177
    N4 H4A O3 2_645 0.91 2.52 3.138(3) 126
    N4 H4B O1 . 0.91 2.35 3.197(3) 155
    N4 H4B O2 . 0.91 2.10 2.900(3) 146
    C3 H3 O1 3_566 0.95 2.46 3.240(3) 140
    C4 H4 O2 1_455 0.95 2.51 3.291(3) 139
_shelx_hkl_checksum     22249
_shelx_res_file
;
TITL HSY-679 in P21/c #14
CELL 1.54184 10.527198 7.222989 14.157524 90 107.341 90
ZERR 4 0.000556 0.000319 0.000741 0 0.0056 0
LATT 1
SYMM -X,0.5+Y,0.5-Z
SFAC C H N O
UNIT 32 52 20 12
EQIV $1 1-X,-0.5+Y,0.5-Z
EQIV $2 1-X,1-Y,1-Z
EQIV $3 -1+X,+Y,+Z
EQIV $4 -X,1-Y,1-Z
L.S. 30
PLAN  10
TEMP -100(2)
HTAB N4 O3_$1
HTAB N4 O2
HTAB N4 O2_$1
HTAB N4 O1
HTAB C6 O3_$2
HTAB C4 O2_$3
HTAB C3 O1_$4
REM reset to P21/c #14
BOND $h
MORE -1
CONF
fmap 2
acta
OMIT -6 5 9
OMIT 2 4 9
OMIT 2 2 9
OMIT -7 1 9
OMIT -3 7 7
OMIT -7 3 9
OMIT -4 1 9
OMIT 3 4 2
OMIT -3 1 9
OMIT 6 2 9
OMIT -2 6 7
OMIT 6 3 9
OMIT 2 8 2
OMIT 5 3 9
OMIT 0 8 2
OMIT 2 6 9
REM <HKL>F:/HSY-677-679%20Paper%20ActaE/HSY-679-Redone-jpj/HSY-679.hkl</HKL>
WGHT    0.078900    0.959500
EXTI    0.009860
FVAR       7.69755
O1    4    0.411948    0.696448    0.412220    11.00000    0.06138    0.08360 =
         0.05619   -0.01838    0.04307   -0.03620
O2    4    0.509511    0.625687    0.304242    11.00000    0.04364    0.03145 =
         0.04603   -0.01532    0.02384   -0.00725
O3    4    0.550203    0.888375    0.379957    11.00000    0.03792    0.02489 =
         0.03533   -0.00207    0.01292   -0.00450
N5    3    0.491027    0.739023    0.366775    11.00000    0.01750    0.03010 =
         0.02398    0.00125    0.00644   -0.00153
N1    3    0.005924    0.239636    0.481056    11.00000    0.02920    0.03274 =
         0.02816    0.00384    0.01261    0.00204
N2    3   -0.118458    0.382089    0.328559    11.00000    0.02104    0.02697 =
         0.03310    0.00011    0.00705    0.00375
N3    3    0.109303    0.337155    0.367015    11.00000    0.01892    0.03800 =
         0.02434    0.00867    0.00754    0.00679
N4    3    0.333438    0.313414    0.296316    11.00000    0.02310    0.02777 =
         0.03683   -0.00446    0.01532   -0.00422
AFIX  23
H4A   2    0.381372    0.253607    0.261741    11.00000   -1.20000
H4B   2    0.377688    0.419060    0.321614    11.00000   -1.20000
AFIX   0
C1    1   -0.004935    0.320427    0.393653    11.00000    0.02072    0.02200 =
         0.02456   -0.00347    0.00869    0.00226
C2    1   -0.108530    0.212617    0.501877    11.00000    0.04156    0.03282 =
         0.03721   -0.00137    0.02354   -0.00214
AFIX  43
H2    2   -0.105360    0.154410    0.562711    11.00000   -1.20000
AFIX   0
C3    1   -0.230683    0.264742    0.439764    11.00000    0.03002    0.03404 =
         0.05253   -0.01300    0.02474   -0.00489
AFIX  43
H3    2   -0.311053    0.242020    0.455332    11.00000   -1.20000
AFIX   0
C4    1   -0.229036    0.351876    0.353661    11.00000    0.02238    0.03037 =
         0.04564   -0.00634    0.00976    0.00199
AFIX  43
H4    2   -0.311269    0.392721    0.309713    11.00000   -1.20000
AFIX   0
C5    1    0.238739    0.287609    0.434894    11.00000    0.02080    0.03949 =
         0.02340    0.00228    0.00538    0.00869
AFIX  23
H5A   2    0.226563    0.203503    0.486728    11.00000   -1.20000
H5B   2    0.284769    0.400478    0.467600    11.00000   -1.20000
AFIX   0
C6    1    0.322227    0.193238    0.378767    11.00000    0.02189    0.02958 =
         0.02932    0.00137    0.00740    0.00383
AFIX  23
H6A   2    0.412052    0.167388    0.424191    11.00000   -1.20000
H6B   2    0.280775    0.073821    0.351907    11.00000   -1.20000
AFIX   0
C7    1    0.199297    0.361990    0.228014    11.00000    0.02910    0.03055 =
         0.02545    0.00387    0.01109   -0.00131
AFIX  23
H7A   2    0.153736    0.248306    0.196006    11.00000   -1.20000
H7B   2    0.209478    0.446137    0.175548    11.00000   -1.20000
AFIX   0
C8    1    0.116557    0.455216    0.285168    11.00000    0.02667    0.02901 =
         0.02832    0.00800    0.00984    0.00333
AFIX  23
H8A   2    0.157068    0.575623    0.311158    11.00000   -1.20000
H8B   2    0.025791    0.478855    0.240682    11.00000   -1.20000
AFIX   0
HKLF 4
REM  HSY-679 in P21/c #14
REM R1 =  0.0576 for    1752 Fo > 4sig(Fo)  and  0.0620 for all    1960 data
REM    146 parameters refined using      0 restraints
END
WGHT      0.0789      0.9595
REM Highest difference peak  0.419,  deepest hole -0.250,  1-sigma level  0.070
Q1    1   0.4971  0.6089  0.4239  11.00000  0.05    0.42
Q2    1   0.4668  0.3745  0.2550  11.00000  0.05    0.31
Q3    1   0.5381  0.8888  0.4704  11.00000  0.05    0.25
Q4    1   0.4918  0.7397  0.2943  11.00000  0.05    0.24
Q5    1   0.3399  0.3075  0.4320  11.00000  0.05    0.24
Q6    1  -0.0006  0.3021  0.5987  11.00000  0.05    0.24
Q7    1   0.2566  0.2208  0.3873  11.00000  0.05    0.24
Q8    1   0.4960  0.7578  0.4499  11.00000  0.05    0.21
Q9    1  -0.1217  0.3493  0.2088  11.00000  0.05    0.21
Q10   1  -0.2234  0.2471  0.2734  11.00000  0.05    0.21
;
_shelx_res_checksum     9373
