# Supplementary material for: Crystal structures of 4-(pyrimidin-2-yl)piperazin-1-ium chloride and 4-(pyrimidin-2-yl)piperazin-1-ium nitrate
Source: Acta Crystallogr Sect E Struct Rep Online. 2014 Sep 13;70(Pt 10):203–6. doi: 10.1107/S1600536814020169 (PMC4257175; doi:10.1107/S1600536814020169)
Supplement: Supplementary file 2 [file e-70-00203-Isup2.hkl]

#
# h,k,l, Fc-squared, Fo-squared, sigma(Fo-squared), status flag
#
data_I
_shelx_refln_list_code          4
_shelx_F_calc_maximum      140.45
_exptl_crystal_F_000       424.00
_reflns_d_resolution_high  0.8132

loop_
 _space_group_symop_operation_xyz
 'x, y, z'
 '-x+1/2, -y, z+1/2'
 'x+1/2, -y+1/2, -z'
 '-x, y+1/2, -z+1/2'

_cell_length_a     6.8476
_cell_length_b     7.2767
_cell_length_c    19.1751
_cell_angle_alpha  90.000
_cell_angle_beta   90.000
_cell_angle_gamma  90.000

_shelx_F_squared_multiplier     1.000

loop_
 _refln_index_h
 _refln_index_k
 _refln_index_l
 _refln_F_squared_calc
 _refln_F_squared_meas
 _refln_F_squared_sigma
 _refln_observed_status
   2   0   0        625.89        674.49        18.03 o
   4   0   0         32.63         48.61         4.13 o
   6   0   0        199.78        202.96        13.16 o
   8   0   0        125.79        105.56        10.29 o
   1   1   0        637.51        614.15        10.75 o
   2   1   0        320.85        315.24         7.37 o
   3   1   0       4253.04       3932.17        95.73 o
   4   1   0        106.97        121.21         8.23 o
   5   1   0        194.26        165.90         9.25 o
   6   1   0         54.47         44.51         4.51 o
   7   1   0         80.47         70.94         5.46 o
   8   1   0          0.50         -2.99         5.39 o
   0   2   0       2627.12       2626.75        62.57 o
   1   2   0         98.74        108.02         5.03 o
   2   2   0       1433.86       1528.27        24.05 o
   3   2   0       1158.93       1337.02        52.66 o
   4   2   0        716.25        790.72        68.48 o
   5   2   0        105.28        104.02         7.95 o
   6   2   0       1297.36       1140.52        95.19 o
   7   2   0         29.71         25.20         4.66 o
   8   2   0         29.54         30.12         3.76 o
   1   3   0       2360.61       2371.63        34.50 o
   2   3   0          1.83          0.88         1.07 o
   3   3   0         21.31         58.76        13.02 o
   4   3   0          4.29          3.37         1.56 o
   5   3   0        143.04        135.68        12.30 o
   6   3   0         78.10         63.72         6.53 o
   7   3   0          3.68          4.83         2.74 o
   0   4   0         24.07         48.44         3.64 o
   1   4   0        573.47        655.66        13.61 o
   2   4   0        803.94        804.42        18.87 o
   3   4   0         16.34         22.37         2.79 o
   4   4   0        375.90        365.41        17.10 o
   5   4   0         38.84         24.96         4.00 o
   6   4   0        355.44        344.08        17.16 o
   7   4   0          0.28         -1.43         1.43 o
   1   5   0        139.70        150.06         7.45 o
   2   5   0         28.59         31.65         4.07 o
   3   5   0        158.94        161.52         7.29 o
   4   5   0          0.50         -1.73         1.73 o
   5   5   0        131.04        137.89         9.18 o
   6   5   0          0.03          0.56         1.69 o
   0   6   0        613.23        600.14        17.37 o
   1   6   0          2.48          3.38         1.09 o
   2   6   0         63.46         60.21         3.92 o
   3   6   0          1.33          0.33         1.95 o
   4   6   0        605.08        621.57        18.86 o
   5   6   0         22.59         24.68         2.51 o
   6   6   0         91.33        102.81         5.83 o
   1   7   0         16.78         16.07         2.80 o
   2   7   0          6.74          5.39         1.63 o
   3   7   0        283.04        291.74        11.28 o
   4   7   0          3.68          2.26         1.83 o
   5   7   0         96.84        101.04         7.41 o
   1   8   0         66.79         63.15         5.24 o
   2   8   0        117.71        122.16         7.32 o
   3   8   0          6.37          8.69         1.94 o
   1   0   1         93.82         85.65         3.21 o
   2   0   1       1241.78       1245.50        24.63 o
   3   0   1        894.53        994.66        19.04 o
   4   0   1        412.19        362.75        13.42 o
   5   0   1         10.81         12.91         2.57 o
   6   0   1         59.00         55.01         4.15 o
   7   0   1        129.73        119.44         6.08 o
   8   0   1        233.08        254.20        13.94 o
  -8   1   1          3.47          3.59         2.84 o
  -7   1   1        287.09        282.39        14.21 o
  -6   1   1         77.63         68.98         5.52 o
  -5   1   1        404.94        403.60        16.75 o
  -4   1   1         35.40         41.43         3.91 o
  -3   1   1       1044.48       1120.43        26.91 o
  -2   1   1         51.84         54.37         3.69 o
  -1   1   1       2192.23       2393.12        66.09 o
   0   1   1        341.89        324.90         6.09 o
   1   1   1       2636.47       2494.28        41.67 o
   2   1   1         56.89         53.30         1.82 o
   3   1   1       1048.94       1141.16        21.83 o
   4   1   1         32.34         34.62         3.04 o
   5   1   1        405.25        379.09        39.38 o
   6   1   1         76.53         72.98         5.71 o
   7   1   1        264.92        256.97        11.03 o
   8   1   1          2.75          4.56         2.05 o
  -8   2   1        172.42        181.73         9.61 o
  -7   2   1         58.67         63.03         6.68 o
  -6   2   1         62.91         53.08         6.21 o
  -5   2   1        165.85        167.35        10.41 o
  -4   2   1        917.23        893.14        34.89 o
  -3   2   1        294.23        314.49        11.97 o
  -2   2   1       3137.77       3137.82        48.71 o
  -1   2   1       1583.65       1687.85        36.26 o
   0   2   1      19726.07      21062.58      1108.94 o
   1   2   1       1585.09       1602.77        55.51 o
   2   2   1       2970.83       3164.27        79.26 o
   3   2   1        300.20        357.95        12.71 o
   4   2   1       1013.09       1075.55        46.86 o
   5   2   1        166.38        148.05         9.68 o
   6   2   1         62.46         45.49         5.83 o
   7   2   1         60.93         50.11         5.85 o
   8   2   1        196.23        214.71        10.62 o
  -7   3   1        189.14        207.95        11.39 o
  -6   3   1         16.43         13.94         3.32 o
  -5   3   1        263.91        225.71        12.54 o
  -4   3   1         14.29         15.08         2.39 o
  -3   3   1        101.95        109.25         5.68 o
  -2   3   1        414.39        465.96        10.91 o
  -1   3   1       2645.56       2641.48        43.61 o
   0   3   1         23.10         33.15         1.53 o
   1   3   1       2771.88       2878.46        53.95 o
   2   3   1        398.01        440.43        12.26 o
   3   3   1        102.77        110.38         6.86 o
   4   3   1         14.42         14.20         2.77 o
   5   3   1        234.67        208.96        11.89 o
   6   3   1         16.42         12.51         3.36 o
   7   3   1        178.00        180.93        10.60 o
  -7   4   1          2.31          0.93         1.39 o
  -6   4   1         94.67         86.42         5.89 o
  -5   4   1         54.49         50.36         4.64 o
  -4   4   1        831.97        815.76        22.46 o
  -3   4   1        272.66        290.75        14.55 o
  -2   4   1       1965.62       1969.52        45.03 o
  -1   4   1        614.98        657.36        14.93 o
   0   4   1          0.53          1.84         0.84 o
   1   4   1        621.62        676.77        14.63 o
   2   4   1       2135.72       2149.10        41.36 o
   3   4   1        259.88        287.23        11.01 o
   4   4   1        872.35        876.78        27.03 o
   5   4   1         51.39         49.21         4.36 o
   6   4   1         95.05         73.80         7.82 o
   7   4   1          1.90         -0.15         4.00 o
  -6   5   1         52.10         49.73         3.99 o
  -5   5   1        168.00        164.28         9.99 o
  -4   5   1         67.60         70.80         5.41 o
  -3   5   1        129.75        125.48         6.32 o
  -2   5   1         17.92         18.88         1.78 o
  -1   5   1       1053.88       1054.40        27.06 o
   0   5   1          6.15          6.32         1.68 o
   1   5   1        957.11        959.98        31.79 o
   2   5   1         16.43         21.24         2.30 o
   3   5   1        129.08        129.87         6.51 o
   4   5   1         70.75         68.69         5.46 o
   5   5   1        170.51        170.58        10.40 o
   6   5   1         55.60         58.75         5.17 o
  -6   6   1          4.74          6.85         1.56 o
  -5   6   1         30.98         35.51         3.39 o
  -4   6   1        268.10        261.72        10.78 o
  -3   6   1        164.29        174.98         8.90 o
  -2   6   1        453.23        421.30        10.40 o
  -1   6   1        114.66        109.04         4.64 o
   0   6   1         41.24         32.75         2.24 o
   1   6   1        109.12        100.51         4.48 o
   2   6   1        489.41        428.36        11.63 o
   3   6   1        169.33        153.87         7.20 o
   4   6   1        256.36        242.38        12.68 o
   5   6   1         30.85         31.98         2.75 o
   6   6   1          5.00          2.77         1.78 o
  -5   7   1        109.01        117.76         6.06 o
  -4   7   1         10.69          7.55         2.29 o
  -3   7   1         14.71         13.28         2.81 o
  -2   7   1         20.07         17.56         2.97 o
  -1   7   1         68.20         72.14         4.03 o
   0   7   1         81.68         76.51         3.74 o
   1   7   1         59.81         55.13         3.57 o
   2   7   1         22.68         16.94         2.38 o
   3   7   1         15.00         17.15         2.91 o
   4   7   1          9.20          7.79         2.04 o
   5   7   1        105.93        100.74         5.64 o
  -3   8   1         51.35         56.16         4.43 o
  -2   8   1        215.06        226.58        10.54 o
  -1   8   1        118.69        105.22         6.91 o
   0   8   1          6.41          6.67         2.01 o
   1   8   1        112.01        107.79         6.81 o
   2   8   1        198.22        222.81        10.32 o
   3   8   1         46.80         44.92         4.26 o
   0   0   2       1139.27       1079.17        26.02 o
   1   0   2         39.78         39.70         1.71 o
   2   0   2       1054.59        952.20        16.88 o
   3   0   2        209.25        183.63         7.83 o
   4   0   2       1464.99       1540.12        39.81 o
   5   0   2         31.86         26.44         3.56 o
   6   0   2       1241.91       1130.54        35.03 o
   7   0   2        225.82        199.71         8.00 o
   8   0   2         16.89         17.98         3.01 o
  -8   1   2         24.78         25.57         3.52 o
  -7   1   2         29.72         18.19         3.76 o
  -6   1   2          2.15          1.37         1.70 o
  -5   1   2        403.64        394.19        11.82 o
  -4   1   2        118.20        138.32         6.43 o
  -3   1   2       1149.20       1072.23        23.64 o
  -2   1   2        779.06        748.21        20.70 o
  -1   1   2       6351.77       6127.75       115.94 o
   0   1   2        377.78        359.95         8.19 o
   1   1   2       6026.58       5206.32       121.85 o
   2   1   2        784.18        811.31        36.83 o
   3   1   2       1093.16       1031.97        27.49 o
   4   1   2        120.21        123.91         5.87 o
   5   1   2        377.12        332.69        12.89 o
   6   1   2          2.40          3.90         1.93 o
   7   1   2         49.25         42.94         4.30 o
   8   1   2         24.09         21.73         3.77 o
  -8   2   2          7.26          5.16         3.61 o
  -7   2   2         97.90         79.82         7.35 o
  -6   2   2        259.64        245.23        30.82 o
  -5   2   2         27.78         26.82         4.16 o
  -4   2   2        483.46        556.34        17.03 o
  -3   2   2        666.58        736.22        16.14 o
  -2   2   2        511.86        522.35        10.59 o
  -1   2   2       3195.62       3194.74        72.92 o
   0   2   2       4127.66       4024.14        80.88 o
   1   2   2       3195.45       3293.16       106.77 o
   2   2   2        606.04        620.65        12.95 o
   3   2   2        632.24        696.76        16.21 o
   4   2   2        433.09        483.77        34.05 o
   5   2   2         28.62         20.58         3.48 o
   6   2   2        234.97        228.68        13.17 o
   7   2   2         92.77         86.91         7.79 o
   8   2   2          8.91          7.63         4.64 o
  -7   3   2        100.36         92.14         7.96 o
  -6   3   2         34.23         36.79         5.05 o
  -5   3   2        122.21         97.91        13.39 o
  -4   3   2        107.94        111.88         6.47 o
  -3   3   2       1177.33       1127.46        37.34 o
  -2   3   2        161.89        167.71         5.48 o
  -1   3   2        602.18        651.02        12.51 o
   0   3   2          9.15         11.14         1.10 o
   1   3   2        510.02        564.23        11.98 o
   2   3   2        163.47        165.91         5.08 o
   3   3   2       1210.97       1253.86        25.35 o
   4   3   2        107.57        111.27         7.77 o
   5   3   2        129.13        110.58         8.43 o
   6   3   2         38.81         31.09         4.69 o
   7   3   2         93.07         87.44         5.67 o
  -7   4   2         11.65         11.33         1.95 o
  -6   4   2        288.19        273.79        22.61 o
  -5   4   2         11.69          8.42         1.86 o
  -4   4   2        279.56        275.30        12.57 o
  -3   4   2        326.03        358.78        16.69 o
  -2   4   2         49.49         60.83         4.80 o
  -1   4   2        595.35        644.05        15.30 o
   0   4   2       2331.19       2395.88        44.68 o
   1   4   2        582.20        644.87        19.55 o
   2   4   2         33.92         47.44         3.50 o
   3   4   2        324.68        336.09        10.50 o
   4   4   2        265.86        256.42         9.25 o
   5   4   2          9.95          7.95         3.78 o
   6   4   2        262.83        271.05        21.69 o
   7   4   2         10.35         13.09         1.98 o
  -6   5   2         31.36         30.95         3.11 o
  -5   5   2         50.65         59.92         9.59 o
  -4   5   2         21.17         18.88         3.48 o
  -3   5   2        524.31        489.13        16.31 o
  -2   5   2        290.61        291.31         8.24 o
  -1   5   2         49.85         53.01         4.38 o
   0   5   2        115.11        123.29         5.85 o
   1   5   2         72.95         83.37         6.87 o
   2   5   2        299.91        289.00         7.54 o
   3   5   2        460.98        444.14        12.07 o
   4   5   2         19.10         16.10         2.79 o
   5   5   2         58.22         58.88         4.78 o
   6   5   2         32.82         37.33         4.04 o
  -6   6   2        202.57        246.21        14.20 o
  -5   6   2         31.52         34.57         3.32 o
  -4   6   2         56.28         61.89         4.30 o
  -3   6   2         92.10         91.06         5.37 o
  -2   6   2        622.99        573.20        14.01 o
  -1   6   2        202.12        191.53         6.32 o
   0   6   2        961.06        850.31        16.48 o
   1   6   2        188.25        182.78         7.27 o
   2   6   2        625.86        552.34        13.76 o
   3   6   2         91.03         80.51         5.13 o
   4   6   2         72.52         68.76         5.39 o
   5   6   2         34.11         30.12         3.17 o
   6   6   2        197.75        201.66        12.63 o
  -5   7   2         63.63         63.10         6.26 o
  -4   7   2         63.44         66.92         5.48 o
  -3   7   2        223.30        214.70        11.54 o
  -2   7   2          1.91          3.70         2.42 o
  -1   7   2        232.66        231.93        10.77 o
   0   7   2         29.92         25.15         2.38 o
   1   7   2        247.09        248.05         7.32 o
   2   7   2          3.05          4.39         1.60 o
   3   7   2        272.25        280.53        10.93 o
   4   7   2         58.98         52.68         4.02 o
   5   7   2         72.06         74.58         4.78 o
  -3   8   2          6.60          7.05         1.84 o
  -2   8   2        162.47        159.97         8.55 o
  -1   8   2         79.83         81.38         4.80 o
   0   8   2        236.29        256.22        11.65 o
   1   8   2         86.05         97.42         8.99 o
   2   8   2        163.59        164.39         8.43 o
   3   8   2          6.30          7.29         1.78 o
   1   0   3       2771.47       2345.58        53.68 o
   2   0   3       3718.61       3693.78        71.42 o
   3   0   3         61.55         63.90         3.54 o
   4   0   3        870.91        823.27        24.30 o
   5   0   3        569.68        494.03        15.17 o
   6   0   3          4.81          2.84         1.82 o
   7   0   3        173.67        160.25         7.08 o
   8   0   3        193.70        176.46         9.34 o
  -8   1   3         53.57         55.81         5.02 o
  -7   1   3        173.07        151.17         9.99 o
  -6   1   3         36.54         46.17         5.40 o
  -5   1   3        384.89        354.09        16.05 o
  -4   1   3          3.72          6.21         1.21 o
  -3   1   3        145.85        141.01         5.50 o
  -2   1   3        200.18        188.10         6.99 o
  -1   1   3       5880.42       6206.54       144.54 o
   0   1   3         39.93         37.97         1.57 o
   1   1   3       5728.49       5244.15       140.51 o
   2   1   3        194.96        165.04         4.19 o
   3   1   3        146.63        137.03         5.54 o
   4   1   3          8.10          7.47         2.11 o
   5   1   3        394.91        387.63        12.24 o
   6   1   3         37.42         39.58         4.34 o
   7   1   3        200.51        191.34        12.21 o
   8   1   3         63.50         63.66         6.55 o
  -8   2   3        235.17        278.32        25.82 o
  -7   2   3         33.19         31.61         4.87 o
  -6   2   3         19.60         11.63         6.38 o
  -5   2   3         49.87         56.70         5.98 o
  -4   2   3       1009.71       1024.30        30.34 o
  -3   2   3         22.77         24.51         2.17 o
  -2   2   3       1555.12       1560.71        74.71 o
  -1   2   3       2145.31       2291.85        35.37 o
   0   2   3         88.62         77.56         2.49 o
   1   2   3       2143.23       2187.76        38.79 o
   2   2   3       1622.80       1504.53        47.26 o
   3   2   3         22.96         21.36         2.31 o
   4   2   3       1000.63        896.02        19.71 o
   5   2   3         62.23         64.14         6.38 o
   6   2   3         20.38         11.66         2.99 o
   7   2   3         27.71         24.42         6.47 o
   8   2   3        224.98        251.54        26.83 o
  -7   3   3        513.72        569.45        21.42 o
  -6   3   3          8.34          9.78         5.19 o
  -5   3   3        531.52        482.98        20.18 o
  -4   3   3         67.55         60.92         4.78 o
  -3   3   3        176.87        195.88        12.51 o
  -2   3   3       1313.30       1422.29        31.79 o
  -1   3   3        742.74        742.11        15.78 o
   0   3   3         22.40         27.56         2.01 o
   1   3   3        652.17        653.94        12.46 o
   2   3   3       1366.83       1543.64        26.28 o
   3   3   3        179.94        191.17         6.71 o
   4   3   3         76.81         89.87         7.18 o
   5   3   3        557.84        509.45        20.64 o
   6   3   3          8.05          1.02         2.26 o
   7   3   3        555.96        580.29        21.58 o
  -7   4   3         29.40         30.81         3.06 o
  -6   4   3         10.97          8.84         2.72 o
  -5   4   3         51.05         52.42         4.84 o
  -4   4   3        321.66        314.70        10.52 o
  -3   4   3         74.87         76.75         5.82 o
  -2   4   3       1254.57       1324.11        32.74 o
  -1   4   3        688.84        715.85        19.49 o
   0   4   3        185.41        197.09         7.13 o
   1   4   3        641.38        703.53        27.41 o
   2   4   3       1178.55       1205.12        28.90 o
   3   4   3         79.40         83.40         5.38 o
   4   4   3        317.81        295.89        10.05 o
   5   4   3         54.02         47.68         4.33 o
   6   4   3         11.57         13.10         2.95 o
   7   4   3         35.54         35.82         3.37 o
  -6   5   3         35.22         39.19         4.38 o
  -5   5   3        295.68        302.09        11.97 o
  -4   5   3        153.43        144.93         7.82 o
  -3   5   3          4.06          2.85         1.86 o
  -2   5   3         16.34         16.87         1.73 o
  -1   5   3        352.98        386.41        13.48 o
   0   5   3         41.39         41.53         3.34 o
   1   5   3        439.79        449.30        18.44 o
   2   5   3         11.75         12.60         1.81 o
   3   5   3          4.49          4.82         1.75 o
   4   5   3        138.71        124.90         7.48 o
   5   5   3        291.75        306.00        10.08 o
   6   5   3         31.26         36.30         4.02 o
  -6   6   3         12.74          9.49         2.66 o
  -5   6   3         68.77         73.72         4.74 o
  -4   6   3        100.11         91.99         5.15 o
  -3   6   3          2.73          0.96         1.43 o
  -2   6   3        655.00        601.72        16.30 o
  -1   6   3        128.28        132.62         5.16 o
   0   6   3          8.24          7.79         1.46 o
   1   6   3        139.24        128.80         5.15 o
   2   6   3        566.10        528.40        14.76 o
   3   6   3          3.95          3.12         1.83 o
   4   6   3         82.00         77.22         5.66 o
   5   6   3         73.62         74.47         4.85 o
   6   6   3         12.23         12.74         2.99 o
  -4   7   3         83.71         83.31         6.01 o
  -3   7   3         49.37         46.47         4.04 o
  -2   7   3         88.37         77.11         5.42 o
  -1   7   3        220.39        203.99         9.26 o
   0   7   3         64.95         52.76         3.40 o
   1   7   3        241.38        230.30         6.96 o
   2   7   3         80.41         79.00         4.34 o
   3   7   3         47.54         41.10         3.93 o
   4   7   3         87.51         90.68         5.27 o
   5   7   3         29.24         34.65         3.14 o
  -3   8   3         58.80         52.20         4.27 o
  -2   8   3         30.84         34.30         2.97 o
  -1   8   3         64.11         57.74         4.99 o
   0   8   3         13.14         11.81         2.02 o
   1   8   3         72.57         80.06        17.70 o
   2   8   3         45.95         49.31         5.28 o
   3   8   3         65.56         71.47         4.76 o
   0   0   4         63.26        110.43         8.33 o
   1   0   4        226.12        231.05         7.58 o
   2   0   4       1957.42       1977.99        46.11 o
   3   0   4         30.72         27.56         2.50 o
   4   0   4        160.29        133.88         6.13 o
   5   0   4         43.97         48.68         3.25 o
   6   0   4        494.92        479.71        14.27 o
   7   0   4         62.69         58.58         4.16 o
   8   0   4        119.36        118.35         7.28 o
  -8   1   4          7.44          4.57         1.61 o
  -7   1   4        439.09        445.05        15.36 o
  -6   1   4         29.66         24.52         3.29 o
  -5   1   4        136.12        111.76         8.44 o
  -4   1   4        138.16        151.81         8.29 o
  -3   1   4        742.66        711.71        42.41 o
  -2   1   4        368.88        374.39         7.35 o
  -1   1   4        930.51        920.73        24.64 o
   0   1   4        640.58        617.58        18.48 o
   1   1   4        996.95        987.99        23.65 o
   2   1   4        348.92        298.83        10.87 o
   3   1   4        778.91        651.26        20.63 o
   4   1   4        120.80        125.75         6.13 o
   5   1   4        156.93        135.94         9.82 o
   6   1   4         24.50         19.96         3.14 o
   7   1   4        407.55        397.06        14.43 o
   8   1   4          9.38          9.53         2.44 o
  -8   2   4        137.98        171.64         9.62 o
  -7   2   4        109.55        104.01         6.68 o
  -6   2   4        217.45        198.34        12.40 o
  -5   2   4         11.46          8.43         3.85 o
  -4   2   4        169.59        164.76        15.31 o
  -3   2   4        305.57        271.76         8.02 o
  -2   2   4        323.71        338.45         8.81 o
  -1   2   4          6.57          9.28         1.01 o
   0   2   4       3793.19       3842.50        84.35 o
   1   2   4         10.76         14.49         1.14 o
   2   2   4        349.10        386.08        15.05 o
   3   2   4        294.37        299.97        11.51 o
   4   2   4        158.89        131.33         8.38 o
   5   2   4          7.89         11.60         2.84 o
   6   2   4        218.20        211.79        12.81 o
   7   2   4        113.89        115.78        17.69 o
   8   2   4        132.66        137.28         7.83 o
  -7   3   4        118.32        126.98         6.98 o
  -6   3   4        133.52        119.46         9.22 o
  -5   3   4         35.02         32.37         6.14 o
  -4   3   4         48.74         47.32         4.12 o
  -3   3   4       1593.07       1578.79        46.79 o
  -2   3   4         54.94         60.77         4.21 o
  -1   3   4        638.85        685.69        17.62 o
   0   3   4         99.26        103.36         3.92 o
   1   3   4        626.34        675.91        30.59 o
   2   3   4         56.92         65.16         3.48 o
   3   3   4       1473.80       1539.27        35.10 o
   4   3   4         41.85         44.30         5.02 o
   5   3   4         30.99         30.23         4.53 o
   6   3   4        123.07        116.70         8.83 o
   7   3   4        130.18        139.63         9.96 o
  -7   4   4          4.22          5.78         2.06 o
  -6   4   4        182.65        190.66         9.42 o
  -5   4   4         44.47         46.14         5.58 o
  -4   4   4        189.85        194.68         9.16 o
  -3   4   4        517.97        536.20        17.89 o
  -2   4   4        615.12        646.45        21.19 o
  -1   4   4        406.50        441.99        13.20 o
   0   4   4       1664.63       1781.14        34.77 o
   1   4   4        426.68        458.97        13.51 o
   2   4   4        614.90        644.42        17.99 o
   3   4   4        530.30        539.51        16.71 o
   4   4   4        234.00        225.04        10.38 o
   5   4   4         48.03         48.08         3.81 o
   6   4   4        177.45        178.21        10.27 o
   7   4   4          6.62          7.29         1.32 o
  -6   5   4         85.50         83.41         6.21 o
  -5   5   4         67.90         58.87         4.77 o
  -4   5   4         14.68         17.15         2.75 o
  -3   5   4        725.16        699.45        20.78 o
  -2   5   4        404.08        399.44        12.20 o
  -1   5   4        439.00        434.73        16.37 o
   0   5   4          2.46          1.63         1.15 o
   1   5   4        476.40        475.95        19.57 o
   2   5   4        408.55        400.46        11.05 o
   3   5   4        811.61        760.57        22.50 o
   4   5   4         10.10          5.50         2.67 o
   5   5   4         71.05         61.05         5.53 o
   6   5   4         82.85         82.01         6.04 o
  -5   6   4          2.83          2.56         1.23 o
  -4   6   4          7.51          7.44         1.72 o
  -3   6   4        125.90        123.76         7.30 o
  -2   6   4        284.42        263.25        11.21 o
  -1   6   4        190.41        166.48         7.22 o
   0   6   4         70.71         65.21         3.89 o
   1   6   4        205.12        187.81         7.02 o
   2   6   4        239.75        222.14         7.87 o
   3   6   4        141.29        125.86         6.51 o
   4   6   4          9.67          8.72         2.40 o
   5   6   4          3.99          4.15         1.64 o
   6   6   4        369.98        420.88        20.31 o
  -4   7   4         79.97         71.60         5.47 o
  -3   7   4        426.69        428.86        13.86 o
  -2   7   4          4.61          0.09         1.80 o
  -1   7   4         24.61         20.43         2.47 o
   0   7   4         35.07         29.71         2.92 o
   1   7   4         12.87         15.40         1.97 o
   2   7   4          4.27          7.10         1.68 o
   3   7   4        436.64        409.81        11.83 o
   4   7   4         75.36         75.43         4.69 o
   5   7   4         73.00         90.11         7.33 o
  -3   8   4         50.16         55.76         6.20 o
  -2   8   4         50.67         42.67         3.95 o
  -1   8   4          8.11          7.52         1.98 o
   0   8   4        190.60        192.10         7.85 o
   1   8   4          6.13         13.45         8.33 o
   2   8   4         44.56         37.71         5.29 o
   3   8   4         47.58         49.47         3.80 o
   1   0   5        788.57        756.64        16.88 o
   2   0   5        803.89        727.08        32.62 o
   3   0   5         59.46         59.66         5.00 o
   4   0   5        469.54        453.15        13.52 o
   5   0   5        454.06        440.84        18.31 o
   6   0   5         13.28         14.75         2.32 o
   7   0   5         99.45         94.51         6.02 o
   8   0   5         42.03         37.12         3.82 o
  -8   1   5         51.82         58.32         7.35 o
  -7   1   5        160.25        137.69         9.81 o
  -6   1   5        357.46        401.14        14.90 o
  -5   1   5        498.65        498.23        16.48 o
  -4   1   5        523.89        546.53        13.59 o
  -3   1   5         53.23         62.19         4.40 o
  -2   1   5        496.55        544.01        11.06 o
  -1   1   5       2772.30       2778.20        86.53 o
   0   1   5         35.64         38.55         1.55 o
   1   1   5       2736.19       2779.82        83.21 o
   2   1   5        560.32        597.46        17.49 o
   3   1   5         53.64         65.24         6.40 o
   4   1   5        542.43        470.28        14.26 o
   5   1   5        525.93        521.03        28.14 o
   6   1   5        352.77        356.76        16.51 o
   7   1   5        159.21        156.49         8.52 o
   8   1   5         41.01         45.72         6.19 o
  -8   2   5         88.75        109.36         9.75 o
  -7   2   5         61.78         59.81         5.94 o
  -6   2   5        118.15        106.90         8.89 o
  -5   2   5        150.69        143.66         9.89 o
  -4   2   5        132.70        124.26         6.44 o
  -3   2   5        631.74        656.17        17.46 o
  -2   2   5        933.67        943.82        30.70 o
  -1   2   5        408.04        440.27        10.02 o
   0   2   5         49.25         70.64         2.61 o
   1   2   5        441.18        442.72        10.02 o
   2   2   5       1084.44       1083.57        20.81 o
   3   2   5        633.69        717.26        18.41 o
   4   2   5        148.33        121.74        22.86 o
   5   2   5        157.64        150.12         8.35 o
   6   2   5        119.22        112.75         9.61 o
   7   2   5         47.52         52.59         6.55 o
   8   2   5        101.95        117.62        10.09 o
  -7   3   5         84.85         91.94         5.81 o
  -6   3   5        112.16         99.47         8.73 o
  -5   3   5        617.98        556.39        22.68 o
  -4   3   5         85.99         93.24         5.67 o
  -3   3   5         27.13         30.73         2.97 o
  -2   3   5        223.15        232.96         6.40 o
  -1   3   5        336.88        341.53         8.63 o
   0   3   5        294.07        322.44         8.96 o
   1   3   5        349.99        349.74        10.65 o
   2   3   5        189.80        197.68         5.35 o
   3   3   5         25.98         24.71         3.40 o
   4   3   5         65.35         71.33         6.34 o
   5   3   5        610.05        610.02        31.94 o
   6   3   5        110.71        110.69         8.59 o
   7   3   5         61.19         80.85         6.59 o
  -7   4   5         30.25         27.53         2.61 o
  -6   4   5         67.48         65.90         5.22 o
  -5   4   5         69.69         68.03         9.76 o
  -4   4   5        346.57        328.09        19.92 o
  -3   4   5        270.91        281.70        12.02 o
  -2   4   5         36.28         31.53         3.44 o
  -1   4   5         82.67         76.90         4.89 o
   0   4   5        433.28        486.17        21.42 o
   1   4   5         83.66         79.58         6.25 o
   2   4   5         44.03         34.23         3.95 o
   3   4   5        278.96        305.42        11.64 o
   4   4   5        328.80        325.21        12.51 o
   5   4   5         64.09         61.67         5.65 o
   6   4   5         66.89         56.32         5.47 o
   7   4   5         24.60         24.60         2.15 o
  -6   5   5         14.98         16.55         2.30 o
  -5   5   5        209.27        230.73         9.93 o
  -4   5   5         64.17         62.84         5.17 o
  -3   5   5        331.16        339.32        11.28 o
  -2   5   5         18.08         20.03         2.26 o
  -1   5   5        545.85        515.54        11.63 o
   0   5   5         34.10         37.32         8.94 o
   1   5   5        547.17        524.49        23.90 o
   2   5   5         27.44         24.57         2.71 o
   3   5   5        324.76        336.92        13.31 o
   4   5   5         76.41         78.78         5.91 o
   5   5   5        178.62        162.66         7.76 o
   6   5   5         16.01         15.99         3.50 o
  -5   6   5         68.38         75.74         4.64 o
  -4   6   5        423.40        444.49        12.78 o
  -3   6   5         35.74         33.74         3.31 o
  -2   6   5        231.62        241.56        10.65 o
  -1   6   5        147.10        141.86         6.69 o
   0   6   5          3.22          2.21         1.36 o
   1   6   5        131.52        117.70         5.48 o
   2   6   5        271.75        257.17         8.57 o
   3   6   5         31.38         29.26         3.15 o
   4   6   5        422.34        412.91        14.36 o
   5   6   5         60.55         60.85         4.31 o
  -4   7   5          6.49          8.22         1.63 o
  -3   7   5         49.49         43.34         3.91 o
  -2   7   5         61.72         59.17         4.85 o
  -1   7   5        454.67        444.24        12.77 o
   0   7   5        143.38        132.05         7.26 o
   1   7   5        451.82        451.94        11.54 o
   2   7   5         48.35         50.06         3.41 o
   3   7   5         52.12         43.53         3.43 o
   4   7   5          6.40          7.31         1.65 o
  -3   8   5         23.65         22.71         3.87 o
  -2   8   5        304.57        319.50        14.50 o
  -1   8   5        147.99        141.93         7.98 o
   0   8   5          0.87          0.65         1.16 o
   1   8   5        150.20        169.46         8.87 o
   2   8   5        306.03        318.72        12.27 o
   3   8   5         19.95         17.45         3.22 o
   0   0   6        845.85        956.10        36.54 o
   1   0   6        644.21        743.81        21.36 o
   2   0   6         41.43         51.10         3.56 o
   3   0   6        904.15        871.13        20.76 o
   4   0   6        264.28        256.02         8.17 o
   5   0   6         95.95        108.28         5.07 o
   6   0   6         10.69         14.32         2.06 o
   7   0   6         10.75         11.14         1.85 o
  -8   1   6         11.95         12.22         3.32 o
  -7   1   6         82.57         89.83         9.93 o
  -6   1   6        606.07        604.25        16.80 o
  -5   1   6        270.69        244.96        10.82 o
  -4   1   6         33.39         29.93         2.60 o
  -3   1   6       1840.25       1948.45        49.97 o
  -2   1   6        454.16        521.65        15.16 o
  -1   1   6       1380.19       1374.29       192.68 o
   0   1   6        660.58        721.30        16.97 o
   1   1   6       1334.53       1291.58        28.94 o
   2   1   6        408.66        516.84        19.48 o
   3   1   6       1743.75       1572.52        42.85 o
   4   1   6         38.05         30.99         3.21 o
   5   1   6        284.48        293.45        13.17 o
   6   1   6        648.13        620.68        20.36 o
   7   1   6         82.27         87.53         6.03 o
   8   1   6          8.94         15.32         3.79 o
  -7   2   6         12.96         12.87         2.39 o
  -6   2   6        608.66        626.18        29.51 o
  -5   2   6        324.81        255.64        17.76 o
  -4   2   6        258.71        254.98         9.96 o
  -3   2   6        927.12        969.14        25.91 o
  -2   2   6        102.21         89.91         4.22 o
  -1   2   6         99.51        116.66         7.01 o
   0   2   6        120.71        103.78         2.98 o
   1   2   6         86.06         89.70         3.14 o
   2   2   6         96.46         93.18         4.64 o
   3   2   6       1001.99       1168.23        34.20 o
   4   2   6        220.17        210.52        15.79 o
   5   2   6        298.95        278.45        11.65 o
   6   2   6        569.86        588.08        24.66 o
   7   2   6         17.55         22.09         3.74 o
  -7   3   6        121.74        125.39         6.63 o
  -6   3   6        128.49        118.09         7.49 o
  -5   3   6        166.63        151.18        11.99 o
  -4   3   6         79.56         88.29         9.27 o
  -3   3   6       1874.76       1807.31       100.96 o
  -2   3   6        387.91        393.79         9.68 o
  -1   3   6        713.64        779.51        16.29 o
   0   3   6        837.96        921.52        17.36 o
   1   3   6        717.88        742.00        18.92 o
   2   3   6        360.40        391.22        12.23 o
   3   3   6       2018.01       2113.37        46.24 o
   4   3   6         99.22         92.81         6.96 o
   5   3   6        185.88        174.98        11.08 o
   6   3   6        159.21        158.26        10.48 o
   7   3   6         99.26        107.27         7.53 o
  -7   4   6        122.40        132.08         7.19 o
  -6   4   6        325.37        342.06        19.51 o
  -5   4   6        216.59        209.63        10.82 o
  -4   4   6         74.80         75.70         7.36 o
  -3   4   6        273.15        258.74         9.41 o
  -2   4   6        299.07        296.33        11.56 o
  -1   4   6         28.08         23.36         2.74 o
   0   4   6       1047.61       1099.86        23.65 o
   1   4   6         27.16         20.04         3.23 o
   2   4   6        303.73        346.77        10.31 o
   3   4   6        221.83        224.51         6.85 o
   4   4   6         53.52         51.50         6.38 o
   5   4   6        213.27        203.37        10.40 o
   6   4   6        350.52        373.36        15.78 o
   7   4   6        126.30        140.68         5.99 o
  -6   5   6         15.76         18.67         2.34 o
  -5   5   6         65.09         59.21         4.78 o
  -4   5   6         84.53         87.81         6.08 o
  -3   5   6        716.70        711.80        21.30 o
  -2   5   6        175.57        165.41         7.37 o
  -1   5   6        236.43        221.69         7.50 o
   0   5   6        218.98        209.62         8.29 o
   1   5   6        195.31        194.97         7.00 o
   2   5   6        177.40        171.50         7.38 o
   3   5   6        696.90        673.04        21.29 o
   4   5   6         94.58         94.14         5.50 o
   5   5   6         48.71         42.19         3.86 o
   6   5   6         10.02         13.43         1.89 o
  -5   6   6         10.03         13.75         2.02 o
  -4   6   6         88.11         89.32         4.93 o
  -3   6   6         72.96         70.63         4.66 o
  -2   6   6         43.37         44.25         3.76 o
  -1   6   6        220.16        210.76         8.41 o
   0   6   6        390.74        336.98        11.03 o
   1   6   6        221.13        198.62         7.29 o
   2   6   6         61.78         56.77         3.93 o
   3   6   6         51.55         53.08         4.22 o
   4   6   6        105.37        100.03         6.32 o
   5   6   6         12.06         15.03         2.09 o
  -4   7   6         24.50         28.63         3.17 o
  -3   7   6        146.70        148.37         7.09 o
  -2   7   6         47.03         51.83         5.10 o
  -1   7   6        134.16        134.83         6.27 o
   0   7   6          1.18          2.76         1.98 o
   1   7   6        145.11        148.30         5.89 o
   2   7   6         52.32         52.65         3.90 o
   3   7   6        104.23        101.86         5.02 o
   4   7   6         25.00         22.71         2.52 o
  -3   8   6         22.07         31.93         4.17 o
  -2   8   6        143.76        150.63         7.61 o
  -1   8   6          8.34          8.12         2.09 o
   0   8   6         11.45         14.89         2.62 o
   1   8   6          9.50         16.08         6.17 o
   2   8   6        143.95        148.71         6.04 o
   1   0   7       4159.23       4099.90       314.96 o
   2   0   7        499.88        478.95        33.34 o
   3   0   7        124.07        138.39         7.66 o
   4   0   7       1554.05       1512.07        33.01 o
   5   0   7        511.90        527.46        14.83 o
   6   0   7        169.47        160.93         6.85 o
   7   0   7         33.46         28.61         3.27 o
  -7   1   7        387.18        417.73        34.11 o
  -6   1   7        260.09        273.04        10.28 o
  -5   1   7        903.46        831.35        30.51 o
  -4   1   7        316.68        317.10        18.55 o
  -3   1   7         31.79         40.27         3.09 o
  -2   1   7        715.06        892.99        25.62 o
  -1   1   7       2726.99       2551.85        45.08 o
   0   1   7        309.91        357.87        11.75 o
   1   1   7       2687.14       2654.86        45.79 o
   2   1   7        598.70        696.41        16.61 o
   3   1   7         30.60         36.30         2.96 o
   4   1   7        295.03        265.28        41.86 o
   5   1   7        963.05        959.86        28.49 o
   6   1   7        264.49        281.89        12.67 o
   7   1   7        378.87        403.56        14.23 o
  -7   2   7         77.70         80.87         9.79 o
  -6   2   7         12.02         13.64         2.95 o
  -5   2   7        674.81        605.35        30.24 o
  -4   2   7        840.08        773.02        21.51 o
  -3   2   7         36.52         39.87         3.97 o
  -2   2   7        346.80        347.48        12.67 o
  -1   2   7        124.58        125.44         4.86 o
   0   2   7        177.04        202.41         5.34 o
   1   2   7         93.91         90.69         3.27 o
   2   2   7        310.55        297.00         9.81 o
   3   2   7         34.26         31.00         4.45 o
   4   2   7        729.47        734.61        62.72 o
   5   2   7        610.68        557.48        37.14 o
   6   2   7         12.20         19.21         4.16 o
   7   2   7         94.25         91.41         7.52 o
  -7   3   7         36.04         38.79         3.49 o
  -6   3   7         40.76         37.04         4.10 o
  -5   3   7        334.19        321.02        22.52 o
  -4   3   7         88.73        105.92         6.95 o
  -3   3   7         99.48        113.67         6.38 o
  -2   3   7       1007.76       1107.73        23.60 o
  -1   3   7       1281.46       1340.29        24.00 o
   0   3   7          2.37          3.86         1.22 o
   1   3   7       1194.91       1256.59        26.38 o
   2   3   7        990.28        977.26        27.61 o
   3   3   7         95.18        106.16         5.97 o
   4   3   7        115.95        113.74         7.97 o
   5   3   7        397.14        365.53        17.29 o
   6   3   7         39.84         35.92         4.87 o
   7   3   7         34.02         32.77         4.07 o
  -7   4   7         13.08         12.74         2.10 o
  -6   4   7         27.62         31.24         3.55 o
  -5   4   7        267.24        276.27        12.08 o
  -4   4   7         79.37         74.44         7.30 o
  -3   4   7        164.52        152.81         6.90 o
  -2   4   7        278.06        296.36        14.42 o
  -1   4   7        112.86        116.57         8.24 o
   0   4   7         67.64         79.31         6.61 o
   1   4   7        143.20        137.61        12.20 o
   2   4   7        275.20        220.56        10.99 o
   3   4   7        159.41        178.10         7.66 o
   4   4   7         43.48         44.65         4.23 o
   5   4   7        282.43        282.62        11.38 o
   6   4   7         28.27         24.26         3.75 o
   7   4   7         10.70         11.26         2.01 o
  -6   5   7         11.06          9.57         1.66 o
  -5   5   7        262.49        263.16        13.36 o
  -4   5   7        236.68        252.63        10.72 o
  -3   5   7        197.30        208.28         9.85 o
  -2   5   7        200.99        202.63         8.35 o
  -1   5   7        296.86        277.27        11.36 o
   0   5   7         17.70         20.44         2.88 o
   1   5   7        272.73        255.18         9.17 o
   2   5   7        202.31        205.46         9.58 o
   3   5   7        201.93        217.22        12.75 o
   4   5   7        239.85        240.56        14.96 o
   5   5   7        270.65        270.81        12.30 o
   6   5   7         11.82         16.29         1.98 o
  -5   6   7         82.68         79.09         9.96 o
  -4   6   7        105.77        113.83         5.51 o
  -3   6   7        151.63        151.39         6.91 o
  -2   6   7         67.66         67.94         5.45 o
  -1   6   7         33.30         36.39         3.41 o
   0   6   7         93.03         88.38         6.07 o
   1   6   7         26.94         25.88         2.62 o
   2   6   7         59.01         56.75         4.49 o
   3   6   7        159.48        154.98         7.12 o
   4   6   7        134.47        141.42         7.34 o
   5   6   7        101.20        103.51         5.38 o
  -4   7   7        191.32        209.17        11.62 o
  -3   7   7         55.48         58.06         5.90 o
  -2   7   7        109.55        107.64        11.33 o
  -1   7   7        192.41        185.34         8.55 o
   0   7   7         13.35          6.39         2.08 o
   1   7   7        207.89        186.38         8.46 o
   2   7   7        132.45        124.98         5.91 o
   3   7   7         53.98         61.07         3.82 o
   4   7   7        189.24        199.74         7.38 o
  -2   8   7         21.22         24.36         4.90 o
  -1   8   7        114.01        119.17         5.44 o
   0   8   7          9.73         14.95         2.46 o
   1   8   7         98.31        114.43         6.83 o
   2   8   7         18.33         19.00         2.48 o
   0   0   8        833.45        909.59        36.70 o
   1   0   8         24.07         33.22         2.68 o
   2   0   8          6.19         12.52         1.94 o
   3   0   8        263.93        266.65         9.55 o
   4   0   8         97.46         98.61         5.75 o
   5   0   8        397.29        396.31        12.52 o
   6   0   8        279.67        285.71        10.48 o
   7   0   8         50.74         61.01         6.17 o
  -7   1   8         64.92         68.88         7.48 o
  -6   1   8        291.36        307.63        14.43 o
  -5   1   8        245.24        240.08        11.10 o
  -4   1   8        692.37        691.71        23.06 o
  -3   1   8        506.41        453.17        20.38 o
  -2   1   8       1238.55       1339.92        59.15 o
  -1   1   8         39.43         38.36         3.16 o
   0   1   8       1068.56       1161.60        40.26 o
   1   1   8         66.50         60.43         4.42 o
   2   1   8       1314.04       1582.04        45.70 o
   3   1   8        531.86        451.10        65.53 o
   4   1   8        758.75        693.28        24.51 o
   5   1   8        245.26        224.57        13.03 o
   6   1   8        250.73        264.93        13.88 o
   7   1   8         73.86         73.38         7.86 o
  -7   2   8         25.26         32.43         4.27 o
  -6   2   8         63.86         61.65         4.45 o
  -5   2   8        533.83        518.84        22.39 o
  -4   2   8        232.38        234.38        10.70 o
  -3   2   8        217.97        237.18        21.22 o
  -2   2   8        545.60        578.81        18.46 o
  -1   2   8       1219.06       1362.17        42.48 o
   0   2   8       1540.47       1683.56        37.47 o
   1   2   8       1319.91       1542.27        28.94 o
   2   2   8        570.91        635.31        16.99 o
   3   2   8        175.85        182.75         8.17 o
   4   2   8        278.08        249.44        18.34 o
   5   2   8        579.63        539.40        21.97 o
   6   2   8         69.08         63.60         7.05 o
   7   2   8         35.88         39.06         5.00 o
  -7   3   8        173.95        181.70         8.70 o
  -6   3   8        167.44        155.66         8.45 o
  -5   3   8        345.39        349.33        14.12 o
  -4   3   8        193.58        154.58        13.57 o
  -3   3   8        557.80        532.71        17.37 o
  -2   3   8        207.45        226.03         8.01 o
  -1   3   8        144.93        146.89         5.95 o
   0   3   8        426.39        424.19        13.82 o
   1   3   8        152.64        173.69         9.13 o
   2   3   8        239.11        245.34        19.52 o
   3   3   8        526.36        528.36        19.86 o
   4   3   8        187.12        177.82        10.91 o
   5   3   8        342.53        313.91        23.84 o
   6   3   8        141.61        145.62         9.83 o
   7   3   8        180.18        201.88        17.07 o
  -6   4   8        216.46        230.93         9.67 o
  -5   4   8         14.58         11.15         2.64 o
  -4   4   8        596.31        572.14        23.40 o
  -3   4   8        229.88        232.20        12.18 o
  -2   4   8        116.69        110.90         8.42 o
  -1   4   8         73.62         80.34         5.32 o
   0   4   8         32.00         24.13         3.64 o
   1   4   8         71.10         74.12         8.93 o
   2   4   8        107.20         90.09         6.75 o
   3   4   8        280.39        283.17         8.97 o
   4   4   8        585.85        525.19        69.19 o
   5   4   8          9.95         12.65         2.20 o
   6   4   8        215.07        229.51         9.06 o
  -6   5   8        136.85        141.56         8.54 o
  -5   5   8        269.31        272.01        13.30 o
  -4   5   8        589.08        654.55        27.29 o
  -3   5   8        264.62        264.20        13.28 o
  -2   5   8         29.89         23.79         2.86 o
  -1   5   8        485.97        496.22        14.31 o
   0   5   8        224.38        226.58         9.94 o
   1   5   8        484.21        477.40        13.77 o
   2   5   8         23.16         29.03         3.93 o
   3   5   8        264.22        290.09        11.96 o
   4   5   8        545.10        584.25        22.37 o
   5   5   8        272.55        269.30        10.26 o
   6   5   8        142.08        148.91         6.06 o
  -5   6   8         56.94         59.36         4.74 o
  -4   6   8         83.78         82.85         5.29 o
  -3   6   8         98.86        101.36         5.53 o
  -2   6   8        117.45        112.47         6.88 o
  -1   6   8         82.51         70.33         4.72 o
   0   6   8        143.79        125.16         7.30 o
   1   6   8         65.78         61.54         4.25 o
   2   6   8        118.22        110.14         5.95 o
   3   6   8         97.46        107.80         5.78 o
   4   6   8         74.24         65.57         4.87 o
   5   6   8         50.54         52.25         3.58 o
  -4   7   8         38.56         47.91         5.26 o
  -3   7   8        250.81        274.40        19.55 o
  -2   7   8         90.60        100.77         5.76 o
  -1   7   8         90.18         91.06         5.74 o
   0   7   8        180.59        181.93         8.48 o
   1   7   8         83.55         78.12         5.20 o
   2   7   8         98.86        103.60         5.69 o
   3   7   8        259.98        286.26        10.13 o
   4   7   8         40.80         50.54         4.05 o
  -2   8   8          1.77          1.40         1.75 o
  -1   8   8         26.68         25.33         2.75 o
   0   8   8         37.26         44.36         3.97 o
   1   8   8         26.74         34.61         5.96 o
   2   8   8          2.95          4.97         2.27 o
   1   0   9        790.56        973.22       184.46 o
   2   0   9       1456.56       1543.74        42.72 o
   3   0   9          0.68          0.49         2.32 o
   4   0   9        119.64        125.53         8.06 o
   5   0   9       1499.22       1548.45        40.77 o
   6   0   9         77.55         76.19         6.40 o
   7   0   9         42.31         46.18         4.96 o
  -7   1   9        128.41        139.08        21.64 o
  -6   1   9         26.65         27.50         3.23 o
  -5   1   9        874.14        807.28        24.13 o
  -4   1   9         62.87         60.19         3.95 o
  -3   1   9         21.05         31.61         6.00 o
  -2   1   9       3240.90       3368.22        85.10 o
  -1   1   9        651.56        665.15        22.93 o
   0   1   9        138.79        129.85         8.23 o
   1   1   9        632.21        696.04        43.25 o
   2   1   9       3191.01       3488.19        94.63 o
   3   1   9         21.91         24.12         2.90 o
   4   1   9         58.61         52.31         3.98 o
   5   1   9        783.52        749.69        22.83 o
   6   1   9         26.35         30.86         4.04 o
   7   1   9        142.01        152.57         7.57 o
  -7   2   9        136.09        152.03         9.26 o
  -6   2   9          6.62          7.54         1.79 o
  -5   2   9         10.87          7.97         1.91 o
  -4   2   9        612.69        612.69        16.88 o
  -3   2   9          2.43          3.41         2.51 o
  -2   2   9        236.97        240.67         9.46 o
  -1   2   9        546.52        620.57        14.43 o
   0   2   9         93.53         95.73         4.35 o
   1   2   9        589.67        582.53        19.80 o
   2   2   9        207.13        222.09         8.58 o
   3   2   9          1.94         -0.69         1.33 o
   4   2   9        697.39        693.41        20.89 o
   5   2   9          4.67          1.27         2.08 o
   6   2   9          6.58          7.42         3.25 o
   7   2   9        136.66        156.16        11.94 o
  -7   3   9        107.16        112.87         7.31 o
  -6   3   9         46.21         50.95         4.66 o
  -5   3   9        386.20        365.25        17.34 o
  -4   3   9       1799.07       1711.94        67.15 o
  -3   3   9         25.55         30.97         4.71 o
  -2   3   9        132.68        113.21         5.57 o
  -1   3   9        718.77        754.71        20.73 o
   0   3   9         50.06         48.59         3.34 o
   1   3   9        797.71        858.31        52.36 o
   2   3   9        105.37        100.92         5.72 o
   3   3   9         23.66         19.07         2.83 o
   4   3   9       1798.57       1787.07        65.26 o
   5   3   9        312.22        308.84        18.76 o
   6   3   9         48.54         45.10         5.46 o
   7   3   9        112.52        130.33         7.54 o
  -6   4   9          7.45         11.47         2.23 o
  -5   4   9         11.85          7.92         1.97 o
  -4   4   9        240.49        247.05        11.47 o
  -3   4   9         33.35         30.22         3.63 o
  -2   4   9         55.72         56.35         4.02 o
  -1   4   9        464.96        477.78        17.96 o
   0   4   9         59.29         69.04         4.90 o
   1   4   9        467.17        459.81        26.12 o
   2   4   9         64.21         66.18         4.43 o
   3   4   9         36.37         37.70         4.46 o
   4   4   9        288.07        277.25        14.20 o
   5   4   9          3.25          6.87         2.15 o
   6   4   9          6.39          8.55         2.92 o
  -6   5   9         14.45         12.89         2.10 o
  -5   5   9        128.90        145.86         7.29 o
  -4   5   9         77.12         65.52         6.44 o
  -3   5   9         15.26         17.07         2.50 o
  -2   5   9        275.41        286.74        10.36 o
  -1   5   9        211.16        205.43         8.32 o
   0   5   9         28.60         23.40         3.09 o
   1   5   9        228.71        215.04         8.52 o
   2   5   9        282.60        286.17        11.82 o
   3   5   9         17.67         19.18         3.06 o
   4   5   9         85.35         82.81         7.06 o
   5   5   9        140.14        160.97         7.39 o
   6   5   9         15.60          8.61         2.86 o
  -5   6   9          5.13          6.75         1.61 o
  -4   6   9         91.21        102.79         7.32 o
  -3   6   9        108.81        107.93         6.45 o
  -2   6   9        220.21        229.53        10.12 o
  -1   6   9        172.47        160.75        10.38 o
   0   6   9          5.87          3.13         1.88 o
   1   6   9        171.66        175.11         7.47 o
   2   6   9        231.20        222.85         7.64 o
   3   6   9        103.84        102.26         5.46 o
   4   6   9         66.77         77.37         5.04 o
   5   6   9          6.61          6.20         1.70 o
  -4   7   9         18.48         20.72         3.18 o
  -3   7   9          0.10         -1.61         2.23 o
  -2   7   9        141.07        141.56         6.74 o
  -1   7   9        156.28        158.96         7.57 o
   0   7   9          2.74          3.11         1.70 o
   1   7   9        134.58        135.26         6.76 o
   2   7   9        154.78        158.14         6.27 o
   3   7   9          0.11         -0.90         1.90 o
   4   7   9         25.89         27.72         3.63 o
  -1   8   9          9.78          7.20         2.38 o
   0   8   9          0.03          1.37         1.65 o
   1   8   9          7.73          8.61         3.08 o
   0   0  10        689.66        706.16        31.33 o
   1   0  10        219.77        198.48         9.57 o
   2   0  10        207.74        207.58        10.36 o
   3   0  10        214.27        179.60        17.40 o
   4   0  10        221.30        216.38         7.62 o
   5   0  10        330.35        322.90        13.30 o
   6   0  10         91.02         88.18         6.39 o
   7   0  10         50.11         46.50         5.13 o
  -7   1  10         34.29         42.96         5.20 o
  -6   1  10        160.93        159.69        11.91 o
  -5   1  10        712.94        681.78        23.33 o
  -4   1  10        375.24        341.03        17.03 o
  -3   1  10        619.77        521.93        29.48 o
  -2   1  10       1189.73       1333.50        27.11 o
  -1   1  10         97.54        100.46         7.71 o
   0   1  10       1443.59       1526.58        38.62 o
   1   1  10        105.43        100.03         5.13 o
   2   1  10       1117.12       1229.59        35.71 o
   3   1  10        691.53        557.57        28.76 o
   4   1  10        339.81        336.77        11.47 o
   5   1  10        687.57        708.05        28.43 o
   6   1  10        186.92        194.91        15.20 o
   7   1  10         35.20         39.07         3.46 o
  -7   2  10         35.64         36.91         4.26 o
  -6   2  10        403.61        438.99        14.82 o
  -5   2  10        256.16        250.63        13.50 o
  -4   2  10        376.53        405.06        13.14 o
  -3   2  10        133.10        122.39         7.91 o
  -2   2  10        229.35        249.17        14.44 o
  -1   2  10        197.18        220.01         7.34 o
   0   2  10        185.12        168.61         6.18 o
   1   2  10        174.93        202.52        10.21 o
   2   2  10        191.75        214.76        12.37 o
   3   2  10        159.15        137.36         7.37 o
   4   2  10        380.86        396.85        14.79 o
   5   2  10        224.02        211.08        12.62 o
   6   2  10        446.91        416.86        26.86 o
   7   2  10         30.00         29.80         4.07 o
  -7   3  10         67.38         86.65         5.53 o
  -6   3  10        205.33        179.36        10.39 o
  -5   3  10         48.39         38.91         3.92 o
  -4   3  10        248.96        265.38        12.80 o
  -3   3  10        492.56        511.24        24.11 o
  -2   3  10        190.65        200.72         7.86 o
  -1   3  10        466.83        493.74        13.39 o
   0   3  10        297.49        284.66        11.66 o
   1   3  10        470.55        493.68        25.02 o
   2   3  10        154.15        173.93         7.99 o
   3   3  10        458.46        461.13        27.64 o
   4   3  10        253.85        234.98        10.66 o
   5   3  10         33.98         26.44         3.46 o
   6   3  10        235.75        239.61        12.50 o
   7   3  10         79.63         98.27         5.97 o
  -6   4  10        118.19        133.49         6.45 o
  -5   4  10          0.16          1.81         2.36 o
  -4   4  10         79.66         81.82         7.92 o
  -3   4  10        136.74        134.54         9.85 o
  -2   4  10        139.11        133.34         9.63 o
  -1   4  10         59.00         53.90         3.49 o
   0   4  10        704.31        682.14        19.68 o
   1   4  10         51.25         48.76         3.34 o
   2   4  10        157.05        152.28         8.10 o
   3   4  10        117.02        114.42         8.79 o
   4   4  10         99.08         96.14         8.07 o
   5   4  10          0.35          0.56         1.52 o
   6   4  10        101.29        118.28         5.79 o
  -5   5  10         38.87         42.26         3.64 o
  -4   5  10        242.21        255.96        10.80 o
  -3   5  10        213.47        193.37        13.45 o
  -2   5  10         37.53         41.59         4.25 o
  -1   5  10         48.32         51.82         4.08 o
   0   5  10        252.20        243.69        10.60 o
   1   5  10         65.00         67.58         5.27 o
   2   5  10         52.46         47.89         4.55 o
   3   5  10        198.22        241.43        12.82 o
   4   5  10        276.15        265.16        13.09 o
   5   5  10         51.97         47.34         3.26 o
  -5   6  10         32.29         37.03         6.34 o
  -4   6  10         36.26         29.96         3.85 o
  -3   6  10        276.08        273.75        13.06 o
  -2   6  10         13.71         13.07         2.61 o
  -1   6  10          0.27          2.70         2.60 o
   0   6  10        118.09        114.53         6.86 o
   1   6  10          0.46          1.76         1.66 o
   2   6  10         16.00         13.12         2.07 o
   3   6  10        251.32        266.17        10.69 o
   4   6  10         27.04         22.62         2.67 o
   5   6  10         36.38         38.25         3.98 o
  -3   7  10         27.34         28.10         3.03 o
  -2   7  10         39.25         43.21         3.51 o
  -1   7  10          1.97          2.79         1.58 o
   0   7  10        560.57        555.68        19.97 o
   1   7  10          1.00          2.48         1.88 o
   2   7  10         35.05         30.25         2.92 o
   3   7  10         46.09         48.12         3.38 o
  -1   8  10          8.37          8.83         2.39 o
   0   8  10        111.28        125.79         6.23 o
   1   8  10         11.98         19.18         3.26 o
   1   0  11        308.72        303.47        25.47 o
   2   0  11        246.31        212.34        10.81 o
   3   0  11          0.71          0.99         1.49 o
   4   0  11        184.65        171.24         7.67 o
   5   0  11          2.15          2.33         2.97 o
   6   0  11        165.29        140.98         6.83 o
   7   0  11         28.16         25.27         3.62 o
  -7   1  11         42.74         41.69         4.35 o
  -6   1  11        135.62        134.73         6.65 o
  -5   1  11         17.39         10.03         3.40 o
  -4   1  11        211.03        205.62        10.45 o
  -3   1  11          0.69          2.10         2.53 o
  -2   1  11        208.94        230.20         8.99 o
  -1   1  11        285.36        319.59        16.19 o
   0   1  11          0.31         -0.26         1.46 o
   1   1  11        346.45        326.07        13.68 o
   2   1  11        290.99        303.92        13.33 o
   3   1  11          0.70          0.04         1.23 o
   4   1  11        240.68        231.15         9.35 o
   5   1  11         34.78         38.67         6.02 o
   6   1  11        133.95        131.64         7.81 o
   7   1  11         31.66         39.70         4.31 o
  -7   2  11        128.45        144.64        16.42 o
  -6   2  11         26.43         27.74         2.82 o
  -5   2  11        204.86        198.93         8.70 o
  -4   2  11         52.27         49.96         3.89 o
  -3   2  11         30.04         37.58         3.65 o
  -2   2  11        553.25        556.42        20.97 o
  -1   2  11        327.08        323.63        11.55 o
   0   2  11          2.37          1.23         1.56 o
   1   2  11        354.92        373.83        34.78 o
   2   2  11        514.47        542.00        16.36 o
   3   2  11         29.43         30.16         3.56 o
   4   2  11         46.30         41.38         4.43 o
   5   2  11        247.87        258.34        14.23 o
   6   2  11         28.25         41.10         8.28 o
   7   2  11        113.64        133.85         9.94 o
  -6   3  11         31.54         31.19         3.43 o
  -5   3  11        292.33        310.39        12.94 o
  -4   3  11        153.75        148.91        13.75 o
  -3   3  11        159.21        159.35         9.82 o
  -2   3  11        895.48        869.91        23.83 o
  -1   3  11         10.41          7.68         1.51 o
   0   3  11          6.76          6.57         1.47 o
   1   3  11          7.19          6.73         2.17 o
   2   3  11        895.13        900.74        21.55 o
   3   3  11        164.15        167.49        35.50 o
   4   3  11        138.44        131.13        13.87 o
   5   3  11        302.11        307.50        15.01 o
   6   3  11         30.71         36.26         3.93 o
  -6   4  11         32.41         31.99         3.58 o
  -5   4  11        145.72        138.52        10.72 o
  -4   4  11        246.29        232.76        13.47 o
  -3   4  11        206.03        188.43        11.92 o
  -2   4  11        193.05        192.13        25.81 o
  -1   4  11        479.58        476.78        17.33 o
   0   4  11          8.32          8.51         2.00 o
   1   4  11        464.61        450.28        18.93 o
   2   4  11        183.49        194.80         9.52 o
   3   4  11        201.96        198.33        12.03 o
   4   4  11        236.11        237.01        12.97 o
   5   4  11        136.05        143.61         7.33 o
   6   4  11         31.55         30.12         2.61 o
  -5   5  11         11.94         17.40         2.27 o
  -4   5  11        161.70        167.64        12.78 o
  -3   5  11        254.51        250.30        11.80 o
  -2   5  11        526.38        505.66        21.29 o
  -1   5  11        235.65        214.00         8.56 o
   0   5  11         35.37         37.19         3.67 o
   1   5  11        208.43        197.99         9.37 o
   2   5  11        531.38        533.06        23.35 o
   3   5  11        246.98        280.07        27.73 o
   4   5  11        151.95        164.40         9.73 o
   5   5  11         16.17         14.10         1.79 o
  -4   6  11        170.36        183.14        20.64 o
  -3   6  11         25.03         25.06         3.84 o
  -2   6  11        113.16        107.30         6.33 o
  -1   6  11         20.71         24.32         3.11 o
   0   6  11         13.82          7.99         3.32 o
   1   6  11         11.04         11.32         1.91 o
   2   6  11        107.65        111.68         5.01 o
   3   6  11         24.99         26.54         3.17 o
   4   6  11        178.30        187.20         9.37 o
  -3   7  11         48.17         52.56         5.69 o
  -2   7  11         92.96         94.43         6.05 o
  -1   7  11         66.86         68.55         5.44 o
   0   7  11         67.69         70.99         5.88 o
   1   7  11         70.27         68.14         5.41 o
   2   7  11         76.53         81.64         4.51 o
   3   7  11         48.94         54.73         4.32 o
   0   0  12        235.03        215.46        14.84 o
   1   0  12        705.41        727.74        24.19 o
   2   0  12        423.88        471.54        18.33 o
   3   0  12       1064.36       1114.78        33.16 o
   4   0  12        142.78        123.78         5.82 o
   5   0  12         33.12         36.29         4.43 o
   6   0  12        343.42        360.38        11.40 o
   7   0  12          9.72          9.87         1.99 o
  -7   1  12         24.90         33.88         5.38 o
  -6   1  12        390.30        433.82        15.29 o
  -5   1  12         29.84         27.97         5.79 o
  -4   1  12        210.42        203.46        10.57 o
  -3   1  12        188.59        192.54        11.82 o
  -2   1  12        272.06        254.69         9.88 o
  -1   1  12        114.93        119.46         7.82 o
   0   1  12       1626.49       1710.51       118.94 o
   1   1  12        118.65        124.49         7.97 o
   2   1  12        282.36        238.97        24.52 o
   3   1  12        138.96        147.13         6.88 o
   4   1  12        189.83        176.79         8.18 o
   5   1  12         31.97         25.72         4.09 o
   6   1  12        383.79        401.98        15.05 o
   7   1  12         30.10         31.38         5.33 o
  -6   2  12         47.25         44.56         4.04 o
  -5   2  12        111.19        119.91         6.50 o
  -4   2  12         34.04         32.24         3.45 o
  -3   2  12        443.81        457.28        20.02 o
  -2   2  12        253.47        247.91        10.10 o
  -1   2  12        190.67        189.00         8.36 o
   0   2  12        732.84        710.06        21.78 o
   1   2  12        174.40        187.36        10.49 o
   2   2  12        245.06        259.82        10.53 o
   3   2  12        417.49        407.02        12.86 o
   4   2  12         32.76         29.13         3.81 o
   5   2  12        114.12        118.18         9.11 o
   6   2  12         35.12         29.02         6.27 o
   7   2  12         19.05         25.35         4.20 o
  -6   3  12        273.21        275.21        11.71 o
  -5   3  12         19.77         15.61         3.97 o
  -4   3  12         66.15         72.19         6.22 o
  -3   3  12         63.21         67.25         4.88 o
  -2   3  12        209.47        210.01         9.97 o
  -1   3  12         15.83         14.79         2.21 o
   0   3  12        314.52        334.94        12.31 o
   1   3  12         24.00         22.70         3.18 o
   2   3  12        234.91        242.38        15.86 o
   3   3  12         95.05         97.47         8.64 o
   4   3  12         58.89         56.25         6.51 o
   5   3  12         24.82         22.07         3.66 o
   6   3  12        241.97        271.71         9.98 o
  -6   4  12         25.25         30.42         2.54 o
  -5   4  12         90.24         91.97         7.09 o
  -4   4  12         92.99         88.58         8.15 o
  -3   4  12        139.25        139.93        10.50 o
  -2   4  12          5.70          2.94         1.52 o
  -1   4  12         10.28          4.57         1.30 o
   0   4  12        284.20        254.98        15.46 o
   1   4  12         22.25         18.82         3.65 o
   2   4  12          9.91         11.15         2.43 o
   3   4  12        138.20        148.64        10.36 o
   4   4  12         82.40        100.07         8.01 o
   5   4  12        100.42        102.52         5.89 o
   6   4  12         35.13         44.27         5.34 o
  -5   5  12         50.91         55.65         3.60 o
  -4   5  12         84.19         89.13         5.63 o
  -3   5  12         45.43         44.67         4.22 o
  -2   5  12          3.19          4.68         1.88 o
  -1   5  12         84.94         86.08         6.29 o
   0   5  12        512.59        503.25        24.28 o
   1   5  12         70.17         63.13         5.01 o
   2   5  12          2.04          3.01         1.93 o
   3   5  12         39.90         37.61         3.67 o
   4   5  12         81.98         80.72         5.17 o
   5   5  12         44.02         41.73         3.16 o
  -4   6  12         12.26         13.50         2.30 o
  -3   6  12        227.78        249.12        11.63 o
  -2   6  12         46.17         52.33         3.51 o
  -1   6  12         68.69         73.31         4.87 o
   0   6  12        152.23        146.87         7.34 o
   1   6  12         77.82         73.44         4.34 o
   2   6  12         57.54         60.73         3.45 o
   3   6  12        278.36        296.04        10.54 o
   4   6  12         11.86         12.71         2.24 o
  -3   7  12        184.26        188.81        10.88 o
  -2   7  12        100.46        101.56         5.83 o
  -1   7  12         40.48         42.89         4.02 o
   0   7  12         79.72         83.47         5.79 o
   1   7  12         47.53         52.83         4.48 o
   2   7  12         89.28         97.82         5.69 o
   1   0  13        324.50        353.03        32.24 o
   2   0  13         50.42         52.00         5.36 o
   3   0  13         12.88          9.83         2.00 o
   4   0  13        139.20        131.24         7.11 o
   5   0  13        179.29        179.01         9.35 o
   6   0  13          0.70          1.03         1.44 o
  -6   1  13         20.02         20.29         2.45 o
  -5   1  13          6.71         10.45         2.74 o
  -4   1  13        473.12        454.18        16.92 o
  -3   1  13         16.38         12.80         1.90 o
  -2   1  13        331.37        334.78        10.73 o
  -1   1  13        101.46        104.46         5.96 o
   0   1  13         56.46         56.10         4.26 o
   1   1  13        115.08        113.77         7.88 o
   2   1  13        331.97        309.06        14.24 o
   3   1  13         17.31         13.77         2.22 o
   4   1  13        441.14        431.78        19.88 o
   5   1  13          6.24          3.51         2.11 o
   6   1  13         21.10         19.38         4.11 o
  -6   2  13         23.77         23.82         3.12 o
  -5   2  13        337.13        305.93        10.66 o
  -4   2  13        165.23        185.54         8.54 o
  -3   2  13         33.31         34.88         3.70 o
  -2   2  13        328.78        341.97        11.42 o
  -1   2  13        511.18        480.06        15.43 o
   0   2  13         59.73         58.29         6.86 o
   1   2  13        438.29        451.32        18.56 o
   2   2  13        330.38        345.30        13.44 o
   3   2  13         34.35         37.14         3.58 o
   4   2  13        168.98        174.45         8.05 o
   5   2  13        348.59        296.47        37.47 o
   6   2  13         21.81         21.75         5.25 o
  -6   3  13          5.47          3.61         1.62 o
  -5   3  13         28.05         25.73         3.38 o
  -4   3  13        133.79        128.86         6.69 o
  -3   3  13         17.83         14.50         2.92 o
  -2   3  13        909.55        924.53        26.11 o
  -1   3  13        138.33        129.51         8.15 o
   0   3  13         45.80         41.00         3.54 o
   1   3  13        130.85        119.03         9.05 o
   2   3  13       1019.03        981.58        52.72 o
   3   3  13         19.26         20.26         4.17 o
   4   3  13        148.59        125.55         9.81 o
   5   3  13         23.99         26.17         4.17 o
   6   3  13          5.50          6.35         1.49 o
  -5   4  13        184.11        206.62        23.40 o
  -4   4  13        106.23        111.47         8.41 o
  -3   4  13         74.69         77.95         9.57 o
  -2   4  13        500.60        491.36        16.67 o
  -1   4  13        340.88        321.59        10.74 o
   0   4  13         44.80         36.21         4.18 o
   1   4  13        313.24        293.34        14.66 o
   2   4  13        511.28        521.94        25.94 o
   3   4  13         75.76         80.40        13.76 o
   4   4  13        103.56        100.82         7.83 o
   5   4  13        204.89        224.19         8.72 o
  -5   5  13         15.16         15.01         2.32 o
  -4   5  13        301.61        324.48        12.33 o
  -3   5  13         37.49         35.69         3.69 o
  -2   5  13         90.25         84.14         4.89 o
  -1   5  13         30.68         28.12         3.32 o
   0   5  13         37.80         37.06         4.52 o
   1   5  13         20.19         16.94         2.70 o
   2   5  13         65.86         73.49         5.37 o
   3   5  13         41.96         39.10         4.32 o
   4   5  13        282.62        291.09        12.66 o
   5   5  13         13.38         14.01         2.21 o
  -4   6  13         20.69         22.77         2.91 o
  -3   6  13          0.05          1.76         1.15 o
  -2   6  13         46.27         42.57         3.47 o
  -1   6  13        318.12        309.52        11.00 o
   0   6  13         49.20         43.05         3.70 o
   1   6  13        358.46        355.71        11.96 o
   2   6  13         58.03         57.68         4.28 o
   3   6  13          0.01          3.76         1.81 o
   4   6  13         22.54         30.52         3.06 o
  -2   7  13         95.30         99.28         5.36 o
  -1   7  13          0.59          0.59         1.29 o
   0   7  13        151.85        154.39         7.64 o
   1   7  13          1.35          4.21         1.62 o
   2   7  13         76.90         70.84         6.30 o
   0   0  14         73.93         72.79         8.90 o
   1   0  14         23.56         19.44         3.51 o
   2   0  14         55.62         54.40         3.96 o
   3   0  14        601.12        588.40        21.13 o
   4   0  14        231.59        222.04         9.04 o
   5   0  14         14.58         16.23         4.48 o
   6   0  14         77.56         83.98         5.33 o
  -6   1  14        190.52        190.51        11.03 o
  -5   1  14        116.98        101.29         7.14 o
  -4   1  14         58.74         62.04         5.72 o
  -3   1  14        106.88         99.31         5.17 o
  -2   1  14         71.89         72.49         4.24 o
  -1   1  14        295.94        292.34        14.81 o
   0   1  14        338.40        325.05        14.78 o
   1   1  14        313.78        291.58         9.93 o
   2   1  14        103.38        104.72         7.29 o
   3   1  14        119.77        122.43         7.29 o
   4   1  14         69.32         65.98         4.84 o
   5   1  14        129.20        126.76         7.50 o
   6   1  14        190.58        206.20        11.42 o
  -6   2  14         44.57         49.76         3.66 o
  -5   2  14         11.42         14.65         2.62 o
  -4   2  14         43.46         37.68         3.83 o
  -3   2  14        603.26        631.10        17.97 o
  -2   2  14         13.89         11.81         2.78 o
  -1   2  14        267.30        257.08         9.51 o
   0   2  14        123.68        127.58         6.88 o
   1   2  14        216.16        215.09         9.34 o
   2   2  14         19.93         19.55         3.11 o
   3   2  14        588.02        583.67        16.44 o
   4   2  14         47.40         43.55         3.90 o
   5   2  14         16.44         20.36         3.82 o
   6   2  14         46.69         50.32         6.68 o
  -6   3  14        105.11        106.10         6.10 o
  -5   3  14         40.26         56.98         4.59 o
  -4   3  14         36.32         29.74         3.08 o
  -3   3  14         33.57         36.48         3.62 o
  -2   3  14        121.88        115.87         6.42 o
  -1   3  14        150.19        140.43         7.90 o
   0   3  14        398.04        374.55        16.49 o
   1   3  14        161.16        148.97        12.52 o
   2   3  14        117.39        111.77         9.07 o
   3   3  14         26.13         22.80         4.31 o
   4   3  14         27.76         27.65         7.62 o
   5   3  14         37.08         49.52         7.14 o
   6   3  14        116.47        132.78         7.01 o
  -5   4  14         49.10         49.76         3.62 o
  -4   4  14          7.34          6.76         2.94 o
  -3   4  14        266.60        267.49        16.50 o
  -2   4  14         49.91         58.83         4.98 o
  -1   4  14        448.07        429.27        22.73 o
   0   4  14         42.79         43.40         4.37 o
   1   4  14        434.28        400.41        17.77 o
   2   4  14         40.42         42.15         8.14 o
   3   4  14        252.78        237.75        13.04 o
   4   4  14          7.56          3.84         1.92 o
   5   4  14         42.39         44.98         2.93 o
  -4   5  14         35.55         35.44         2.64 o
  -3   5  14         35.97         40.00         3.15 o
  -2   5  14        541.84        505.06        15.71 o
  -1   5  14         35.97         35.12         3.64 o
   0   5  14         41.90         40.59         4.66 o
   1   5  14         39.37         37.69         5.05 o
   2   5  14        518.99        527.94        16.30 o
   3   5  14         49.05         55.76         5.08 o
   4   5  14         40.49         39.29         4.02 o
  -3   6  14        127.78        140.38         6.36 o
  -2   6  14        138.90        139.11         5.42 o
  -1   6  14        220.94        216.47         8.45 o
   0   6  14        158.83        154.12         6.92 o
   1   6  14        224.63        218.42        10.68 o
   2   6  14        137.90        140.13         6.30 o
   3   6  14        111.17        120.31         6.68 o
  -1   7  14         49.58         57.85         5.77 o
   0   7  14        131.64        140.51         9.90 o
   1   7  14         43.01         39.53         4.71 o
   1   0  15       1394.27       1371.16        28.07 o
   2   0  15         18.62         19.37         2.18 o
   3   0  15          0.46         -1.25         1.25 o
   4   0  15         16.58         11.13         1.91 o
   5   0  15        333.31        343.32        16.44 o
   6   0  15          6.86         10.06         2.03 o
  -6   1  15          4.23          5.34         1.33 o
  -5   1  15         13.86         10.38         2.32 o
  -4   1  15        175.46        166.67         9.19 o
  -3   1  15         12.51         11.57         2.05 o
  -2   1  15        342.04        332.54        10.06 o
  -1   1  15        467.74        478.98        20.22 o
   0   1  15        139.38        120.52         7.11 o
   1   1  15        428.08        435.38        13.06 o
   2   1  15        335.73        320.45        11.13 o
   3   1  15         13.83          7.37         2.30 o
   4   1  15        181.23        180.46         8.10 o
   5   1  15         14.32         13.66         2.54 o
   6   1  15          3.97          4.31         1.92 o
  -6   2  15          6.05          6.73         1.75 o
  -5   2  15        156.19        174.09         8.30 o
  -4   2  15        189.50        191.91         8.23 o
  -3   2  15         47.61         51.02         6.51 o
  -2   2  15         64.79         53.47         3.90 o
  -1   2  15       1001.65        955.52        22.84 o
   0   2  15        249.88        255.47        12.52 o
   1   2  15       1041.65       1016.31        68.71 o
   2   2  15         76.08         62.39         5.33 o
   3   2  15         48.79         51.65         4.14 o
   4   2  15        170.05        173.60        10.53 o
   5   2  15        151.37        161.38         9.61 o
   6   2  15          4.79          6.05         2.03 o
  -5   3  15         42.18         41.44         4.42 o
  -4   3  15        212.11        212.79         9.04 o
  -3   3  15         14.95         11.47         2.14 o
  -2   3  15        274.63        257.81         8.68 o
  -1   3  15        223.72        221.29        14.39 o
   0   3  15         14.76         17.66         3.05 o
   1   3  15        217.01        207.28        12.33 o
   2   3  15        196.76        176.15        11.41 o
   3   3  15         12.73          8.69         2.90 o
   4   3  15        198.78        197.90        11.81 o
   5   3  15         50.73         45.49         6.46 o
  -5   4  15        335.42        382.98        12.67 o
  -4   4  15         89.80         96.81         5.64 o
  -3   4  15         26.62         21.15         3.06 o
  -2   4  15        102.91        100.35         6.33 o
  -1   4  15        155.47        142.39        15.09 o
   0   4  15          0.73         -1.14         2.05 o
   1   4  15        208.33        191.25        11.27 o
   2   4  15         89.90         88.81         7.54 o
   3   4  15         26.81         22.95         3.08 o
   4   4  15         90.29         85.68         6.56 o
   5   4  15        326.97        368.97        13.32 o
  -4   5  15         54.77         63.59         5.10 o
  -3   5  15         20.37         22.54         2.59 o
  -2   5  15        148.01        154.67         6.36 o
  -1   5  15        157.84        152.91         6.39 o
   0   5  15         13.97          9.76         2.21 o
   1   5  15        176.90        150.91         7.37 o
   2   5  15        161.13        157.17         6.31 o
   3   5  15         22.95         28.61         3.36 o
   4   5  15         77.30         71.32         4.82 o
  -2   6  15         38.14         42.41         3.00 o
  -1   6  15        202.35        194.73         7.41 o
   0   6  15          3.88          5.47         1.89 o
   1   6  15        182.13        195.49         9.38 o
   2   6  15         32.43         32.72         4.15 o
   3   6  15         53.40         54.44         5.44 o
   0   0  16       2434.48       2181.87        85.00 o
   1   0  16        373.65        352.25        12.32 o
   2   0  16          8.35          7.21         1.35 o
   3   0  16        280.66        284.63         9.78 o
   4   0  16        277.03        244.41        12.28 o
   5   0  16         40.45         44.83         5.29 o
   6   0  16          0.18         -1.17         1.26 o
  -6   1  16        200.62        226.74         9.70 o
  -5   1  16         11.16          7.08         2.30 o
  -4   1  16         41.80         35.60         4.15 o
  -3   1  16        191.53        196.93         8.44 o
  -2   1  16        214.95        192.86         7.32 o
  -1   1  16        272.32        280.54        10.10 o
   0   1  16         56.89         53.83         7.06 o
   1   1  16        265.57        253.91         8.40 o
   2   1  16        210.85        183.99         8.02 o
   3   1  16        195.90        181.96         9.28 o
   4   1  16         30.57         30.72         5.68 o
   5   1  16          8.27          9.98         1.62 o
   6   1  16        177.36        192.79        12.96 o
  -5   2  16         61.78         74.07         6.05 o
  -4   2  16         33.79         29.86         3.05 o
  -3   2  16        564.14        591.90        21.11 o
  -2   2  16         46.94         39.98         3.40 o
  -1   2  16        366.74        343.66        12.21 o
   0   2  16          0.62          0.77         1.63 o
   1   2  16        394.21        423.30        18.49 o
   2   2  16         51.78         47.67         4.66 o
   3   2  16        597.37        623.00        18.90 o
   4   2  16         31.81         21.58         2.64 o
   5   2  16         76.23         79.86         6.80 o
  -5   3  16          9.27         12.03         2.22 o
  -4   3  16         57.46         57.71         4.17 o
  -3   3  16         17.10         11.71         2.10 o
  -2   3  16         37.22         36.55         3.03 o
  -1   3  16        336.20        368.03        17.31 o
   0   3  16        920.51        910.53        30.51 o
   1   3  16        327.03        311.80        20.45 o
   2   3  16         36.17         34.38         4.96 o
   3   3  16         18.45         16.07         5.52 o
   4   3  16         59.35         49.19         5.41 o
   5   3  16         11.60         11.13         2.30 o
  -4   4  16         24.95         25.24         2.56 o
  -3   4  16        617.53        653.21        22.21 o
  -2   4  16         88.67         82.95         7.39 o
  -1   4  16        101.85        104.81         6.44 o
   0   4  16        102.84        106.47         7.96 o
   1   4  16        123.12        121.51         8.57 o
   2   4  16         90.75         79.45         6.80 o
   3   4  16        641.45        650.74        31.36 o
   4   4  16         23.21         23.16         2.48 o
  -4   5  16          9.50          8.86         2.48 o
  -3   5  16         39.61         43.25         4.39 o
  -2   5  16         12.55         14.98         2.19 o
  -1   5  16         18.87         18.87         3.08 o
   0   5  16        230.44        234.41        11.23 o
   1   5  16         19.10         18.70         2.45 o
   2   5  16         12.99         12.59         1.89 o
   3   5  16         32.75         32.48         2.70 o
   4   5  16         11.48         11.59         2.59 o
  -2   6  16         58.76         63.50         6.28 o
  -1   6  16         24.79         23.38         2.88 o
   0   6  16          3.28          4.15         1.79 o
   1   6  16         25.92         21.77         2.67 o
   1   0  17        422.08        389.87        13.92 o
   2   0  17          3.49          3.22         1.18 o
   3   0  17         40.89         34.14         2.87 o
   4   0  17          6.97          4.15         1.50 o
   5   0  17        326.16        356.93        14.88 o
  -5   1  17         18.47         19.84         2.48 o
  -4   1  17        258.21        270.30        16.58 o
  -3   1  17        172.86        151.37        10.21 o
  -2   1  17        250.57        267.48         9.87 o
  -1   1  17        196.22        219.49        11.35 o
   0   1  17        201.69        197.13        17.37 o
   1   1  17        206.97        203.49         8.22 o
   2   1  17        281.82        259.54         9.55 o
   3   1  17        168.42        149.31         8.09 o
   4   1  17        260.18        260.82         8.10 o
   5   1  17         18.80         20.37         1.99 o
  -5   2  17        355.55        419.26        12.38 o
  -4   2  17         53.93         45.82         3.49 o
  -3   2  17         51.35         40.36         3.15 o
  -2   2  17          5.21          3.21         1.45 o
  -1   2  17        112.58        112.36         7.06 o
   0   2  17       1416.24       1281.18        70.78 o
   1   2  17         84.06         73.26         5.65 o
   2   2  17          4.37          3.77         2.13 o
   3   2  17         50.97         38.05         3.83 o
   4   2  17         60.23         57.93         3.80 o
   5   2  17        359.22        372.67        13.65 o
  -5   3  17          8.69          9.30         2.57 o
  -4   3  17         75.12         72.52         3.95 o
  -3   3  17         84.62         93.19         5.08 o
  -2   3  17        103.08        105.09         4.81 o
  -1   3  17         37.17         40.76         5.03 o
   0   3  17          0.62          1.80         2.21 o
   1   3  17         42.20         42.14         4.16 o
   2   3  17        103.34        106.61        14.99 o
   3   3  17         84.28        100.72        11.32 o
   4   3  17         81.42         82.76         6.93 o
   5   3  17          7.79          6.86         1.26 o
  -4   4  17          6.18          6.67         2.21 o
  -3   4  17         46.72         52.51         5.07 o
  -2   4  17         84.27         85.14         5.38 o
  -1   4  17        354.34        337.58        15.20 o
   0   4  17         10.06         14.17         2.98 o
   1   4  17        367.02        343.09        14.68 o
   2   4  17         90.57         86.03         8.89 o
   3   4  17         47.48         50.71         4.78 o
   4   4  17          8.13          8.94         1.83 o
  -3   5  17         19.41         21.67         3.58 o
  -2   5  17        128.59        130.81         7.08 o
  -1   5  17         59.87         56.65         6.89 o
   0   5  17        107.94        101.39         5.43 o
   1   5  17         57.84         55.94         3.84 o
   2   5  17        108.02         99.09         5.00 o
   3   5  17         20.34         21.06         2.45 o
  -1   6  17        228.02        228.97        12.97 o
   0   6  17         13.50         12.19         2.51 o
   0   0  18       1481.93       1439.04        89.97 o
   1   0  18         11.61          8.90         2.18 o
   2   0  18          0.90          1.72         1.33 o
   3   0  18        353.39        339.17        14.57 o
   4   0  18          5.36          1.35         1.46 o
   5   0  18         35.87         36.24         2.93 o
  -5   1  18          1.51          2.22         1.42 o
  -4   1  18         49.38         52.31         4.21 o
  -3   1  18         44.57         41.71         3.50 o
  -2   1  18         59.86         52.85         4.95 o
  -1   1  18        100.98         97.64         8.40 o
   0   1  18        557.27        554.60        15.70 o
   1   1  18         99.28        107.07         5.73 o
   2   1  18         57.03         61.36         4.27 o
   3   1  18         42.55         42.12         3.45 o
   4   1  18         54.35         58.28         3.32 o
   5   1  18          1.06          3.24         1.27 o
  -5   2  18         76.40         87.20         7.51 o
  -4   2  18         33.56         33.85         3.27 o
  -3   2  18        323.26        338.84         9.43 o
  -2   2  18          2.43          2.09         1.47 o
  -1   2  18        283.52        297.16        33.07 o
   0   2  18          0.51          0.55         1.42 o
   1   2  18        281.61        300.34        11.17 o
   2   2  18          2.17          1.63         1.77 o
   3   2  18        274.42        270.94        10.38 o
   4   2  18         35.27         32.15         2.62 o
   5   2  18         72.08         79.96         7.28 o
  -4   3  18         65.88         65.56         3.39 o
  -3   3  18         97.68         97.48         4.33 o
  -2   3  18        229.19        228.82         9.39 o
  -1   3  18         19.57         12.44         2.34 o
   0   3  18         21.82         16.59         3.36 o
   1   3  18         20.33         19.33         2.82 o
   2   3  18        234.73        230.13         9.64 o
   3   3  18         96.97         87.65         9.58 o
   4   3  18         64.97         62.00         3.92 o
  -3   4  18        291.02        339.10        18.65 o
  -2   4  18         42.01         49.51         3.73 o
  -1   4  18        204.25        211.84        10.83 o
   0   4  18         59.74         59.99        10.34 o
   1   4  18        180.42        176.47         9.63 o
   2   4  18         38.55         37.53         6.21 o
   3   4  18        288.44        312.25        11.89 o
  -2   5  18          1.84          1.99         1.88 o
  -1   5  18         14.90         15.07         1.91 o
   0   5  18        330.01        328.00        13.87 o
   1   5  18         15.77         15.01         2.25 o
   2   5  18          6.35          9.56         1.62 o
   1   0  19        218.32        208.04         8.06 o
   2   0  19          0.17          1.13         1.33 o
   3   0  19         66.70         65.90         7.19 o
   4   0  19         19.62         19.78         2.48 o
  -4   1  19        172.53        188.73        18.06 o
  -3   1  19          3.38          6.41         2.32 o
  -2   1  19        381.94        395.82        19.40 o
  -1   1  19         74.72         78.10         5.61 o
   0   1  19         25.66         25.73         2.86 o
   1   1  19         76.05         86.76         4.99 o
   2   1  19        349.25        359.45        12.65 o
   3   1  19          3.77          3.37         1.45 o
   4   1  19        179.55        189.24         7.38 o
  -4   2  19          6.45          4.70         1.55 o
  -3   2  19          7.11          5.63         1.41 o
  -2   2  19         31.09         31.89         3.42 o
  -1   2  19        573.03        565.33        17.36 o
   0   2  19         71.91         67.41         4.42 o
   1   2  19        600.25        600.56        18.03 o
   2   2  19         30.67         32.86         3.48 o
   3   2  19          7.31          6.04         2.27 o
   4   2  19          6.63         11.50         1.88 o
  -4   3  19         99.49        103.10         7.82 o
  -3   3  19          4.63          3.36         1.61 o
  -2   3  19        182.09        167.50        15.96 o
  -1   3  19         18.30         13.85         2.33 o
   0   3  19          0.96         -1.74         2.28 o
   1   3  19         18.23         20.11         2.61 o
   2   3  19        211.41        212.56         8.64 o
   3   3  19          3.61          5.46         1.50 o
   4   3  19        105.74        107.74         5.61 o
  -3   4  19         50.67         48.98         3.83 o
  -2   4  19         38.54         36.01         3.58 o
  -1   4  19        260.68        257.65         9.05 o
   0   4  19          1.28          3.97         1.55 o
   1   4  19        212.78        227.04        10.46 o
   2   4  19         40.51         33.15         3.23 o
   3   4  19         49.31         46.35         2.85 o
  -1   5  19          8.47          8.78         1.59 o
   0   5  19         27.09         25.15         3.85 o
   1   5  19          7.65          7.21         2.14 o
   0   0  20         15.62         15.00         2.42 o
   1   0  20        150.59        149.17         6.47 o
   2   0  20          2.54          0.14         5.21 o
   3   0  20         76.13         71.77         5.72 o
   4   0  20          0.20          2.11         1.31 o
  -4   1  20        116.01        115.06         8.99 o
  -3   1  20         16.57         17.08         2.79 o
  -2   1  20         57.74         63.55         5.89 o
  -1   1  20         36.20         33.56         3.11 o
   0   1  20        262.83        249.45        10.22 o
   1   1  20         33.03         28.61         2.75 o
   2   1  20         51.20         45.89         3.85 o
   3   1  20         15.87         20.49         2.61 o
   4   1  20        116.42        107.68         5.79 o
  -3   2  20        203.93        197.05         7.32 o
  -2   2  20         11.78         12.03         2.12 o
  -1   2  20          0.85          3.38         1.39 o
   0   2  20         12.14          8.84         1.76 o
   1   2  20          4.46          4.36         1.56 o
   2   2  20         11.84         10.65         2.62 o
   3   2  20        234.62        222.61         9.92 o
   4   2  20          9.86         13.31         2.74 o
  -3   3  20         22.28         25.17         2.22 o
  -2   3  20         29.22         32.42         2.91 o
  -1   3  20          4.98          2.60         1.42 o
   0   3  20        399.36        395.66        30.11 o
   1   3  20          4.61          2.14         1.28 o
   2   3  20         23.12         23.14         3.02 o
   3   3  20         24.35         26.39         2.40 o
  -2   4  20         45.22         56.61         4.02 o
  -1   4  20         50.57         56.20         4.15 o
   0   4  20          0.04          0.02         1.10 o
   1   4  20         65.13         69.71         4.89 o
   2   4  20         47.73         49.56         3.71 o
   1   0  21        139.44        145.96         6.12 o
   2   0  21         52.17         54.44         4.99 o
   3   0  21          0.00         -1.46         1.46 o
  -3   1  21         27.96         35.66         2.86 o
  -2   1  21        202.89        206.86         8.39 o
  -1   1  21         12.97         12.91         2.11 o
   0   1  21          4.32          3.87         1.36 o
   1   1  21         15.96         15.11         2.19 o
   2   1  21        214.40        227.15         8.39 o
   3   1  21         29.51         31.54         3.04 o
  -3   2  21         43.68         54.19         4.05 o
  -2   2  21         12.16         11.36         1.50 o
  -1   2  21         60.11         58.67         3.54 o
   0   2  21          7.00          6.04         1.56 o
   1   2  21         50.05         54.69         4.82 o
   2   2  21         10.54          9.50         3.16 o
   3   2  21         43.43         54.93         3.26 o
  -2   3  21        253.13        241.15        10.68 o
  -1   3  21          9.20         10.81         1.68 o
   0   3  21         39.04         38.77         3.31 o
   1   3  21          7.90         10.66         1.55 o
   2   3  21        238.30        240.04        14.24 o
   0   4  21         30.12         33.45         4.22 o
   0   0  22         20.52         25.51         3.82 o
   1   0  22         18.32         18.87         2.26 o
   2   0  22         51.31         50.61         4.28 o
  -2   1  22         38.63         43.11         3.47 o
  -1   1  22          6.04          4.49         1.39 o
   0   1  22        327.66        383.58        14.57 o
   1   1  22          7.54         10.08         1.69 o
   2   1  22         34.84         33.77         3.24 o
  -2   2  22          0.85          0.55         2.06 o
  -1   2  22         18.55         20.82         2.83 o
   0   2  22         63.08         68.57         7.23 o
   1   2  22         20.91         21.36         2.19 o
   2   2  22          0.67          1.61         1.48 o
  -1   3  22         20.16         22.69         3.62 o
   0   3  22        403.97        395.19        36.70 o
   1   3  22         17.52         13.56         2.09 o
   1   0  23        167.37        192.09         8.31 o
  -1   1  23         15.82         14.43         2.95 o
   0   1  23         50.87         60.25         6.15 o
   1   1  23         19.48         17.43         2.28 o
                                                
