# Supplementary material for: Crystal structures of 4-(pyrimidin-2-yl)piperazin-1-ium chloride and 4-(pyrimidin-2-yl)piperazin-1-ium nitrate
Source: Acta Crystallogr Sect E Struct Rep Online. 2014 Sep 13;70(Pt 10):203–6. doi: 10.1107/S1600536814020169 (PMC4257175; doi:10.1107/S1600536814020169)
Supplement: Supplementary file 3 [file e-70-00203-IIsup3.hkl]

#
# h,k,l, Fc-squared, Fo-squared, sigma(Fo-squared), status flag
#
data_II
_shelx_refln_list_code          4
_shelx_F_calc_maximum      146.19
_exptl_crystal_F_000       480.00
_reflns_d_resolution_high  0.8151

loop_
 _space_group_symop_operation_xyz
 'x, y, z'
 '-x, y+1/2, -z+1/2'
 '-x, -y, -z'
 'x, -y-1/2, z-1/2'

_cell_length_a    10.5272
_cell_length_b     7.2230
_cell_length_c    14.1575
_cell_angle_alpha  90.000
_cell_angle_beta  107.341
_cell_angle_gamma  90.000

_shelx_F_squared_multiplier     1.000

loop_
 _refln_index_h
 _refln_index_k
 _refln_index_l
 _refln_F_squared_calc
 _refln_F_squared_meas
 _refln_F_squared_sigma
 _refln_observed_status
   1   0   0          3.78          8.05         0.95 o
   2   0   0       1019.70       1396.46        15.80 o
   3   0   0       2192.46       2981.05        28.48 o
   4   0   0        841.70        919.60        54.54 o
   5   0   0        505.82        560.93        21.13 o
   6   0   0        156.66        154.79         6.55 o
   7   0   0         16.68         19.62         2.03 o
   8   0   0       1345.54       1612.69        73.43 o
   9   0   0       2237.94       2826.92       179.72 o
  10   0   0        500.86        637.57        17.91 o
  11   0   0        154.71        193.15        19.38 o
  12   0   0         68.96         99.24         6.62 o
   1   1   0        806.79        804.92         6.82 o
   2   1   0        868.04        942.83        11.50 o
   3   1   0        126.67        158.67         4.84 o
   4   1   0        378.17        441.06         6.83 o
   5   1   0        143.46        168.31         6.04 o
   6   1   0         29.69         45.36         2.79 o
   7   1   0        737.71        787.95        12.75 o
   8   1   0        117.14        142.39         6.73 o
   9   1   0          8.38          7.08         2.07 o
  10   1   0          5.69          5.60         1.30 o
  11   1   0         32.60         49.50         3.99 o
  12   1   0         34.73         52.00         2.89 o
   0   2   0      21372.85      27031.18      1417.74 o
   1   2   0         34.21         22.26         0.81 o
   2   2   0         29.57         26.79         1.07 o
   3   2   0        444.84        532.16        12.23 o
   4   2   0       1006.37       1145.18        16.73 o
   5   2   0        120.00        138.02         4.48 o
   6   2   0        142.43        136.64         5.16 o
   7   2   0         83.62         84.77         4.33 o
   8   2   0        315.11        376.32        19.12 o
   9   2   0        269.15        317.55        13.44 o
  10   2   0        117.32        158.19         6.14 o
  11   2   0         77.87         97.67         4.01 o
  12   2   0        261.96        352.00        12.64 o
   1   3   0        121.14        172.76         3.23 o
   2   3   0         45.86         47.20         2.56 o
   3   3   0        513.00        575.42        12.86 o
   4   3   0        786.31        908.50        20.05 o
   5   3   0        402.44        428.40        14.23 o
   6   3   0        114.59        120.77         6.32 o
   7   3   0          2.90          7.74         6.84 o
   8   3   0         37.17         45.40         3.51 o
   9   3   0          0.03          0.16         0.99 o
  10   3   0         68.11         82.67         4.11 o
  11   3   0         77.69         92.41         4.28 o
   0   4   0        275.74        333.60         8.47 o
   1   4   0        263.90        306.39         9.74 o
   2   4   0         21.10         27.64         1.60 o
   3   4   0        865.41        975.36        11.10 o
   4   4   0         62.80         71.78         3.36 o
   5   4   0        133.86        143.19         7.16 o
   6   4   0         18.84         22.11         2.28 o
   7   4   0          4.51          4.20         1.19 o
   8   4   0        111.77        136.75         7.47 o
   9   4   0         36.34         44.39         3.72 o
  10   4   0          1.44          2.04         0.70 o
   1   5   0         30.32         32.62         3.19 o
   2   5   0         66.53         73.72         4.89 o
   3   5   0          2.05          6.31         1.13 o
   4   5   0         12.84         28.68         2.56 o
   5   5   0          0.25         -0.17         0.72 o
   6   5   0          5.27          6.64         1.37 o
   7   5   0         74.59         93.84         5.56 o
   8   5   0         54.42         63.44         4.38 o
   9   5   0         26.49         37.14         5.14 o
  10   5   0         42.78         50.57         3.39 o
   0   6   0          0.70          0.01         1.30 o
   1   6   0         45.95         57.07         4.42 o
   2   6   0        103.57        117.41         6.55 o
   3   6   0        104.39        145.73         7.30 o
   4   6   0         85.94         92.46         5.87 o
   5   6   0          0.41          0.11         0.88 o
   6   6   0          0.05         -0.77         0.77 o
   7   6   0          4.83          2.86         1.14 o
   8   6   0         34.48         36.01         3.40 o
   9   6   0         53.72         56.99         3.50 o
   1   7   0        160.62        201.23        10.42 o
   2   7   0         66.04         85.80         5.40 o
   3   7   0          1.16          0.50         1.02 o
   4   7   0        199.79        245.65        11.11 o
   5   7   0        191.81        222.49        10.08 o
   6   7   0         30.31         43.50         3.25 o
   7   7   0         57.07         69.14         3.50 o
   0   8   0         48.16         52.42         6.73 o
   1   8   0         36.72         44.42         4.27 o
   2   8   0         52.36         56.12         3.73 o
   3   8   0        345.49        442.28        12.07 o
   4   8   0        114.18        136.35         6.38 o
   5   8   0          2.33          3.48         0.90 o
 -12   1   1         23.80         23.76         2.09 o
 -11   1   1         22.97         22.71         2.16 o
 -10   1   1          8.60          7.39         1.41 o
  -9   1   1         54.53         48.20         3.54 o
  -8   1   1        318.23        356.75         9.50 o
  -7   1   1         18.02         16.54         1.90 o
  -6   1   1          0.15          0.41         0.32 o
  -5   1   1          1.82          3.04         0.68 o
  -4   1   1        129.43        132.71         3.45 o
  -3   1   1        748.54        682.80         7.67 o
  -2   1   1        103.69         87.89         2.00 o
  -1   1   1         31.31         34.65         2.63 o
   0   1   1        951.95        998.73        11.50 o
   1   1   1       1690.62       1626.81        57.64 o
   2   1   1          2.92          0.74         0.28 o
   3   1   1        265.66        228.46         5.20 o
   4   1   1        176.48        190.98         5.74 o
   5   1   1         31.06         31.70         2.14 o
   6   1   1         16.31         15.23         1.66 o
   7   1   1          1.10          1.00         0.47 o
   8   1   1        105.79        103.08         5.20 o
   9   1   1          0.77          0.62         0.91 o
  10   1   1         32.55         30.91         2.73 o
  11   1   1          7.97         11.89         1.75 o
 -12   2   1         29.21         27.01         3.80 o
 -11   2   1         39.98         41.83         2.72 o
 -10   2   1         25.03         29.09         2.68 o
  -9   2   1        996.12        958.79        25.82 o
  -8   2   1          2.65          2.63         0.93 o
  -7   2   1         30.89         25.44         2.46 o
  -6   2   1        200.00        172.49         6.49 o
  -5   2   1         90.41         83.70         3.57 o
  -4   2   1          6.32          7.28         0.78 o
  -3   2   1        118.97        119.69         4.14 o
  -2   2   1         13.33          9.77         0.75 o
  -1   2   1       1571.84       1665.31        33.99 o
   0   2   1       5896.81       5688.33       102.21 o
   1   2   1       5002.74       5701.01        19.95 o
   2   2   1       3292.54       2958.11        43.72 o
   3   2   1          0.28          1.38         0.40 o
   4   2   1       2138.01       2000.29        16.74 o
   5   2   1        444.66        393.55         9.05 o
   6   2   1        135.53        113.43         5.37 o
   7   2   1        200.27        237.38        11.01 o
   8   2   1         35.99         31.47         3.44 o
   9   2   1        649.29        654.19        18.68 o
  10   2   1         42.47         35.29         2.87 o
  11   2   1          5.14          6.34         1.17 o
 -11   3   1          0.06         -0.55         0.74 o
 -10   3   1         31.74         30.16         2.21 o
  -9   3   1        154.35        152.86         6.06 o
  -8   3   1        315.70        329.48        10.76 o
  -7   3   1         60.57         65.22         4.67 o
  -6   3   1        109.66         94.66         6.73 o
  -5   3   1         93.28         91.11         4.17 o
  -4   3   1        388.60        341.26         6.38 o
  -3   3   1        123.99        123.80         3.03 o
  -2   3   1        309.50        311.55        14.97 o
  -1   3   1         13.12         16.28         1.56 o
   0   3   1        988.62        956.20        25.76 o
   1   3   1         83.87         90.04         2.97 o
   2   3   1        263.55        274.54         5.31 o
   3   3   1          6.82          6.53         0.67 o
   4   3   1         24.50         26.80         2.00 o
   5   3   1         41.68         38.75         2.67 o
   6   3   1          7.66          5.12         1.06 o
   7   3   1         19.26         17.48         2.37 o
   8   3   1        128.56        138.85         7.26 o
   9   3   1          8.07          9.20         1.85 o
  10   3   1          1.03          0.06         0.71 o
  11   3   1         40.98         37.67         2.59 o
 -11   4   1         10.01          5.70         1.64 o
 -10   4   1         24.46         20.02         2.22 o
  -9   4   1         99.34        100.59         5.57 o
  -8   4   1         24.62         23.33         2.40 o
  -7   4   1        169.94        173.82         9.60 o
  -6   4   1         21.02         39.83         5.59 o
  -5   4   1         18.33         19.19         2.99 o
  -4   4   1        221.48        226.11         8.71 o
  -3   4   1        205.14        183.03         6.84 o
  -2   4   1         31.13         26.68         1.84 o
  -1   4   1        197.73        193.17         4.60 o
   0   4   1         25.49         25.37         1.74 o
   1   4   1        156.34        147.48         3.42 o
   2   4   1       1043.29        981.67        29.49 o
   3   4   1         35.33         34.68         1.95 o
   4   4   1          6.68          7.07         0.93 o
   5   4   1         81.90         89.21         5.90 o
   6   4   1        126.32        128.82         5.75 o
   7   4   1          3.20          4.04         1.11 o
   8   4   1         87.55         79.47         5.71 o
   9   4   1         10.68         11.64         1.91 o
  10   4   1          0.39         -0.49         0.49 o
 -10   5   1         52.21         47.55         3.50 o
  -9   5   1          4.36          4.28         1.40 o
  -8   5   1         24.94         21.74         3.15 o
  -7   5   1         95.10         99.79         5.78 o
  -6   5   1         10.70          9.82         1.95 o
  -5   5   1        436.76        491.51        25.32 o
  -4   5   1         22.94         25.00         2.47 o
  -3   5   1         71.68         49.15         4.18 o
  -2   5   1          0.62          0.52         0.80 o
  -1   5   1        420.07        346.70        31.82 o
   0   5   1        102.16         99.16         5.68 o
   1   5   1         18.85         17.25         2.41 o
   2   5   1         63.87         40.08         2.89 o
   3   5   1         22.47         23.77         2.31 o
   4   5   1        347.34        392.53         9.00 o
   5   5   1         45.34         58.16         3.97 o
   6   5   1        118.79        112.37         5.43 o
   7   5   1         51.57         57.38         6.36 o
   8   5   1          5.22          3.52         0.96 o
   9   5   1         21.75         22.08         2.68 o
  -9   6   1          0.00         -0.68         0.68 o
  -8   6   1          0.36          0.00         0.74 o
  -7   6   1         86.79         69.40         5.54 o
  -6   6   1          1.58          1.90         1.46 o
  -5   6   1         12.62         15.28         2.96 o
  -4   6   1          1.81          1.20         1.08 o
  -3   6   1         73.74         83.15         6.02 o
  -2   6   1        219.39        224.57         8.14 o
  -1   6   1         39.40         51.54         7.94 o
   0   6   1         17.34         22.13         3.47 o
   1   6   1         49.02         40.35         3.75 o
   2   6   1         15.15         21.56         2.83 o
   3   6   1          0.07         -0.34         1.48 o
   4   6   1         51.03         49.82         3.67 o
   5   6   1         83.14         90.79         5.10 o
   6   6   1         97.47         98.67         5.59 o
   7   6   1          8.28          8.83         1.61 o
   8   6   1        160.81        161.09         6.70 o
  -7   7   1          4.89          5.18         0.85 o
  -6   7   1          3.73          2.68         0.73 o
  -5   7   1         28.95         29.87         3.66 o
  -4   7   1         21.12         22.16         2.74 o
  -3   7   1          3.26          5.60         1.64 o
  -2   7   1          8.41          8.00         1.60 o
  -1   7   1         85.48         97.66         5.71 o
   0   7   1         12.52         11.19         1.95 o
   1   7   1         37.02         31.74         3.25 o
   2   7   1         15.28         13.77         2.27 o
   3   7   1          0.57          0.97         1.05 o
   4   7   1         33.67         31.83         3.24 o
   5   7   1         48.14         56.96         5.06 o
   6   7   1         19.67         16.81         3.38 o
   7   7   1         52.24         52.76         2.95 o
  -5   8   1          1.74          0.56         1.32 o
  -4   8   1          1.15          0.46         1.56 o
  -3   8   1          7.31          9.89         1.55 o
  -2   8   1         12.21         13.14         2.39 o
  -1   8   1         17.42         16.89         2.83 o
   0   8   1         50.49         45.72         3.43 o
   1   8   1         29.46         21.16         2.37 o
   2   8   1          0.35          1.02         0.54 o
   3   8   1         30.95         30.50         3.22 o
   4   8   1          1.03          1.49         1.21 o
   5   8   1          0.61          0.73         0.56 o
 -12   0   2         67.82         72.44         4.70 o
 -11   0   2         45.79         40.77         4.19 o
 -10   0   2         18.53         20.10         3.40 o
  -9   0   2        261.03        288.30        12.31 o
  -8   0   2          2.19          4.74         1.67 o
  -7   0   2        968.77        833.53        16.81 o
  -6   0   2        568.09        509.58        43.06 o
  -5   0   2       5244.82       5586.39        67.49 o
  -4   0   2        139.91        449.16       230.04 o
  -3   0   2        215.95        267.40         5.21 o
  -2   0   2       2018.37       1975.91        11.05 o
  -1   0   2        146.64        179.22         4.29 o
   0   0   2        322.82        259.56         4.00 o
   1   0   2       3068.19       3133.29        21.46 o
   2   0   2        394.39        311.40         8.00 o
   3   0   2       3840.07       3924.39        35.16 o
   4   0   2       3906.09       4397.41        42.40 o
   5   0   2         27.79         65.18        21.88 o
   6   0   2        689.83        736.26        23.91 o
   7   0   2        118.70        103.17         5.40 o
   8   0   2         61.85         64.23         5.93 o
   9   0   2         10.72          8.52         2.34 o
  10   0   2          1.72          3.38         1.47 o
  11   0   2         13.66         21.81         2.76 o
 -12   1   2          0.22          0.21         0.63 o
 -11   1   2         29.95         28.70         2.41 o
 -10   1   2         11.13         25.42         5.13 o
  -9   1   2       2029.59       1994.15        27.22 o
  -8   1   2        645.41        678.42        31.18 o
  -7   1   2          3.25          1.31         0.63 o
  -6   1   2         10.00         12.71         2.19 o
  -5   1   2        213.28        163.32         8.24 o
  -4   1   2         40.39         31.30         7.40 o
  -3   1   2       1633.96       1377.42       106.29 o
  -2   1   2       6721.99       6937.31        40.24 o
  -1   1   2       3601.94       3988.42        18.77 o
   0   1   2       3008.59       2791.77        38.54 o
   1   1   2      19329.02      17480.73        43.24 o
   2   1   2       5949.29       6015.84        26.60 o
   3   1   2       5186.74       5075.08       161.78 o
   4   1   2         93.04        102.13         4.40 o
   5   1   2        127.50        133.63         7.07 o
   6   1   2         25.16         22.91         2.12 o
   7   1   2         47.15         53.48         5.07 o
   8   1   2          4.24         19.12         3.35 o
   9   1   2        567.74        574.49        14.07 o
  10   1   2          1.34          1.49         1.22 o
  11   1   2          0.30          1.20         0.74 o
 -12   2   2         11.75          9.45         2.52 o
 -11   2   2          0.02         -0.59         0.75 o
 -10   2   2         43.43         47.20         3.48 o
  -9   2   2        281.78        300.52         7.84 o
  -8   2   2        650.66        643.91        24.02 o
  -7   2   2         46.60         56.11         5.84 o
  -6   2   2         21.09         15.49         2.15 o
  -5   2   2        189.23        179.51         5.38 o
  -4   2   2        104.93        140.04        19.14 o
  -3   2   2        689.96        658.10        15.89 o
  -2   2   2       1845.81       1873.95        15.13 o
  -1   2   2        583.54        621.49         6.66 o
   0   2   2       4284.22       3898.46        23.71 o
   1   2   2       4463.85       4460.28        25.73 o
   2   2   2        291.43        334.36         6.99 o
   3   2   2        426.87        399.50        17.30 o
   4   2   2        187.44        206.63        34.93 o
   5   2   2         92.28         83.90        10.95 o
   6   2   2        340.39        302.70         7.93 o
   7   2   2        200.89        217.59         8.92 o
   8   2   2         93.61        106.49         6.41 o
   9   2   2        111.99         91.96         5.75 o
  10   2   2         39.91         41.09         3.02 o
  11   2   2          0.34          0.53         0.66 o
 -11   3   2         62.84         63.86         3.58 o
 -10   3   2        199.75        203.07         6.50 o
  -9   3   2        222.35        232.95         9.72 o
  -8   3   2        123.68        124.50         6.38 o
  -7   3   2         73.41         67.03         3.51 o
  -6   3   2         58.60         53.99         3.49 o
  -5   3   2        485.33        463.90        18.48 o
  -4   3   2        326.10        343.43         9.05 o
  -3   3   2          7.22          6.95         0.84 o
  -2   3   2          2.76          2.77         0.46 o
  -1   3   2        409.93        441.75         7.15 o
   0   3   2        158.23        225.15         4.92 o
   1   3   2          3.25          0.81         0.47 o
   2   3   2         53.47         47.36         1.62 o
   3   3   2        227.15        256.10         9.78 o
   4   3   2        753.16        814.48        18.40 o
   5   3   2         24.63         27.93         2.88 o
   6   3   2          4.78          5.73         1.30 o
   7   3   2         25.59         27.04         3.04 o
   8   3   2        142.84        148.17        10.07 o
   9   3   2         72.37         68.75         4.82 o
  10   3   2         41.85         50.60         4.46 o
  11   3   2          3.18          2.90         0.64 o
 -11   4   2         50.00         47.36         2.71 o
 -10   4   2         61.27         56.09         3.79 o
  -9   4   2          2.77          2.40         1.09 o
  -8   4   2        389.79        402.18        11.57 o
  -7   4   2        142.21        147.45        11.92 o
  -6   4   2        185.92        194.32         8.08 o
  -5   4   2         49.85         43.60         4.08 o
  -4   4   2       1213.80       1019.07        24.35 o
  -3   4   2        526.84        435.71        11.03 o
  -2   4   2         57.51         97.61        16.83 o
  -1   4   2         55.83         65.19        10.77 o
   0   4   2       2000.08       1891.27        48.60 o
   1   4   2        652.95        647.03        19.04 o
   2   4   2         33.90         87.92        20.12 o
   4   4   2          2.19          4.17         1.19 o
   5   4   2        236.86        264.47         9.55 o
   6   4   2          5.51          8.82         1.93 o
   7   4   2          2.80          2.54         1.57 o
   8   4   2          0.12          1.30         0.78 o
   9   4   2        199.61        175.81         6.93 o
  10   4   2         71.35         80.49         4.54 o
 -10   5   2        109.12        107.64         5.48 o
  -9   5   2         30.62         32.37         2.89 o
  -8   5   2         76.25         76.72         8.93 o
  -7   5   2        253.64        255.81        19.07 o
  -6   5   2          1.85          6.78         1.68 o
  -5   5   2        111.98        109.08         4.77 o
  -4   5   2          0.71          2.20         0.75 o
  -3   5   2         36.27         33.90         2.24 o
  -2   5   2         98.88         92.12         4.44 o
  -1   5   2        145.68        137.62         6.80 o
   0   5   2        143.08        138.63         6.74 o
   1   5   2         12.79         19.69         2.08 o
   2   5   2         42.19         37.14         2.96 o
   3   5   2         22.28         26.23         3.07 o
   4   5   2         33.02         42.03         3.38 o
   5   5   2         28.30         20.26         2.91 o
   6   5   2        133.73        124.18         8.01 o
   7   5   2        102.92        105.73         5.66 o
   8   5   2         95.18         94.79         4.93 o
   9   5   2          0.82         -0.03         0.62 o
  -9   6   2          5.45          4.51         0.82 o
  -8   6   2          7.91          7.17         1.40 o
  -7   6   2         13.32         17.20         3.03 o
  -6   6   2         32.59         35.34         4.45 o
  -5   6   2          4.60          5.08         1.47 o
  -4   6   2        114.41        127.23         5.18 o
  -3   6   2        217.97        204.43         7.32 o
  -2   6   2         28.88         23.26         2.44 o
  -1   6   2        150.47        163.85        18.08 o
   0   6   2        145.78        190.20        13.15 o
   1   6   2          9.54         10.71         1.99 o
   2   6   2          9.66         17.71         3.80 o
   3   6   2         21.69         38.75         4.54 o
   4   6   2         11.04          6.91         3.00 o
   5   6   2         57.68         59.58         4.97 o
   6   6   2        194.59        170.84         7.06 o
   7   6   2          5.70          5.11         1.05 o
   8   6   2         21.16         21.87         1.91 o
  -7   7   2          0.07          0.35         0.41 o
  -6   7   2        256.48        257.52         6.69 o
  -5   7   2          3.64         14.33         2.93 o
  -4   7   2          1.55          7.96         2.02 o
  -3   7   2         72.30         98.38         5.18 o
  -2   7   2         92.47        101.66         4.94 o
  -1   7   2        186.26        255.14        12.24 o
   0   7   2        417.57        465.25        12.66 o
   1   7   2         23.13         31.89         5.86 o
   2   7   2        191.94        201.82         9.72 o
   3   7   2         59.34         48.98         3.46 o
   4   7   2        176.81        175.68         7.40 o
   5   7   2        154.17        158.20         8.29 o
   6   7   2         22.55         20.02         2.58 o
  -5   8   2          1.91          1.96         0.94 o
  -4   8   2          5.31          7.89         1.54 o
  -3   8   2        158.75        155.48         5.75 o
  -2   8   2         12.40         20.22         2.91 o
  -1   8   2        240.96        227.65         7.55 o
   1   8   2         92.05         89.92         4.07 o
   3   8   2         31.60         34.84         3.58 o
   4   8   2          2.27          1.87         0.75 o
 -12   1   3          0.09          1.39         0.84 o
 -11   1   3         88.57         89.70         4.33 o
 -10   1   3         17.94         20.43         2.23 o
  -9   1   3        134.70        137.13         5.97 o
  -8   1   3        676.03        702.73        13.41 o
  -7   1   3         26.24         22.51         1.83 o
  -6   1   3         96.63        110.91         6.07 o
  -5   1   3         62.88         71.83         3.82 o
  -4   1   3       1308.51       1254.31        11.63 o
  -3   1   3          3.51          4.83         0.87 o
  -2   1   3         86.59         78.69         3.14 o
  -1   1   3         82.04        131.49         2.96 o
   0   1   3       3095.64       2931.60        13.59 o
   1   1   3       1690.37       1662.00         9.52 o
   2   1   3        938.84        789.31        16.23 o
   3   1   3        998.03       1022.12        34.29 o
   4   1   3          7.83         17.10         1.58 o
   5   1   3       1203.38       1035.69        13.75 o
   6   1   3        151.35        129.12         5.74 o
   7   1   3          5.40          9.19         1.38 o
   8   1   3        281.31        291.90         8.91 o
   9   1   3         25.42         22.57         2.42 o
  10   1   3        117.39        121.16         6.04 o
  11   1   3          2.51          2.14         0.84 o
 -12   2   3          0.20         -0.60         0.60 o
 -11   2   3         50.61         44.11         4.17 o
 -10   2   3         10.99          7.86         2.12 o
  -9   2   3          9.14          9.76         1.61 o
  -8   2   3        242.99        236.23         9.23 o
  -7   2   3          1.09          0.68         0.78 o
  -6   2   3         68.65         67.88         3.69 o
  -5   2   3         16.15         17.63         3.01 o
  -4   2   3        254.40        255.79         7.07 o
  -3   2   3        671.07        688.10         9.04 o
  -2   2   3       1992.58       1999.68        13.88 o
  -1   2   3       1299.08       1283.60        32.80 o
   0   2   3         90.23         88.33         1.74 o
   1   2   3        658.64        619.18        19.08 o
   2   2   3        276.40        258.61         5.73 o
   3   2   3         94.30         85.75         3.20 o
   4   2   3       1377.46       1095.50        66.83 o
   5   2   3        237.90        195.51         8.55 o
   6   2   3          7.88          6.17         1.21 o
   7   2   3         21.71         19.77         2.33 o
   8   2   3        223.15        218.07         8.72 o
   9   2   3          7.94          8.53         1.87 o
  10   2   3         84.07         81.69         4.63 o
  11   2   3         10.84          7.98         1.48 o
 -12   3   3         38.16         41.38         4.40 o
 -11   3   3          1.68          0.17         0.51 o
 -10   3   3         46.16         40.77         2.95 o
  -9   3   3        200.71        194.76         6.94 o
  -8   3   3        610.38        627.62        16.46 o
  -7   3   3        568.14        610.32        16.37 o
  -6   3   3        173.45        157.12         6.08 o
  -5   3   3          4.19          9.05         1.71 o
  -4   3   3        288.32        275.47         8.38 o
  -3   3   3        530.77        518.91         8.85 o
  -2   3   3        329.92        332.99         6.92 o
  -1   3   3         85.60         78.23         3.83 o
   0   3   3       2155.81       2020.97        27.88 o
   1   3   3        353.59        343.71         5.41 o
   2   3   3         43.58         47.01         1.85 o
   3   3   3       1052.36       1084.03        16.38 o
   4   3   3        107.88         96.26         4.09 o
   5   3   3        561.42        470.11         9.98 o
   6   3   3        304.64        325.08        10.45 o
   7   3   3         94.98         77.63         5.15 o
   8   3   3        150.08        148.97         7.21 o
   9   3   3         14.90         12.13         1.98 o
  10   3   3         72.46         75.56         4.26 o
 -11   4   3         59.86         58.77         3.12 o
 -10   4   3         15.61         15.45         1.65 o
  -9   4   3         41.83         40.91         3.02 o
  -8   4   3        461.33        459.86        17.20 o
  -7   4   3         14.76         14.85         1.95 o
  -6   4   3         48.48         46.73         3.40 o
  -5   4   3          7.49          9.70         1.62 o
  -4   4   3         85.03         79.51         5.22 o
  -3   4   3        127.12        121.30         4.92 o
  -2   4   3         30.94         33.96         2.13 o
  -1   4   3       1370.60       1226.30        24.96 o
   0   4   3          0.41          0.39         0.49 o
   1   4   3        969.32        841.38        51.01 o
   2   4   3         29.61         20.12         2.35 o
   3   4   3         22.30         23.98         2.71 o
   4   4   3        132.68        146.80        16.51 o
   5   4   3          8.17          3.87         1.29 o
   6   4   3         89.56         76.49         4.76 o
   7   4   3         22.03         21.68         2.61 o
   8   4   3        286.14        262.21         7.69 o
   9   4   3         16.34         16.64         2.08 o
  10   4   3          0.01         -0.49         0.49 o
 -10   5   3          6.93          8.56         1.59 o
  -9   5   3          5.54          3.87         1.12 o
  -8   5   3         18.89         20.28         2.66 o
  -7   5   3        109.97        115.12         6.32 o
  -6   5   3         74.70         89.31         5.69 o
  -5   5   3         35.91         34.66         2.66 o
  -4   5   3         85.63         90.88         5.88 o
  -3   5   3          6.13         11.45         1.35 o
  -2   5   3        254.94        234.75         9.70 o
  -1   5   3          1.28          0.05         0.52 o
   0   5   3         85.24         81.22         5.61 o
   1   5   3         42.71         29.53         3.93 o
   2   5   3          0.08          0.90         1.32 o
   3   5   3         73.15         72.46         5.04 o
   4   5   3         30.41         40.07         3.89 o
   5   5   3          0.92          1.52         0.71 o
   6   5   3         38.75         41.26         3.23 o
   7   5   3        197.69        172.64         7.00 o
   8   5   3         32.95         35.66         2.92 o
   9   5   3         35.51         36.64         3.09 o
  -9   6   3          4.09          2.26         0.67 o
  -8   6   3         21.09         17.11         2.11 o
  -7   6   3          1.11          0.11         0.71 o
  -6   6   3         19.30         19.02         1.95 o
  -5   6   3        181.97        191.01         6.30 o
  -4   6   3        176.20        186.28         6.26 o
  -3   6   3          1.38          1.95         0.88 o
  -2   6   3        311.46        328.78         9.15 o
  -1   6   3         56.15         54.31         5.36 o
   0   6   3        165.59        158.17         7.41 o
   1   6   3        489.59        478.05        11.41 o
   2   6   3         96.64         79.06         5.37 o
   3   6   3          6.70          3.43         1.07 o
   4   6   3         19.99         24.90         3.00 o
   5   6   3        114.40        110.73         6.11 o
   6   6   3         30.20         28.31         2.80 o
   7   6   3         24.17         23.06         1.92 o
  -7   7   3          1.00          1.41         0.62 o
  -6   7   3         98.41        105.05         4.20 o
  -5   7   3         29.11         29.98         2.85 o
  -4   7   3        118.68        125.50         4.68 o
  -3   7   3          7.65          5.89         1.26 o
  -2   7   3         38.98         33.47         3.30 o
  -1   7   3         14.65         10.63         2.41 o
   0   7   3          3.42          2.34         0.93 o
   1   7   3          0.65          0.65         0.96 o
   2   7   3         22.40         25.29         2.44 o
   3   7   3         78.10         81.55         5.16 o
   4   7   3          6.51          6.56         1.46 o
   5   7   3          3.50          3.01         2.26 o
   6   7   3         17.10         17.67         2.70 o
  -5   8   3          2.67          3.32         1.30 o
  -4   8   3         22.87         23.81         2.51 o
  -3   8   3         27.14         24.51         2.25 o
  -2   8   3          0.83          0.61         0.53 o
  -1   8   3          4.27          4.27         1.02 o
   0   8   3          5.82          2.90         0.79 o
   1   8   3         15.71         12.69         1.44 o
   2   8   3         96.68         94.97         3.87 o
   3   8   3        179.03        187.50         5.11 o
   4   8   3          2.51          1.44         0.45 o
 -12   0   4          2.45          1.81         1.32 o
 -11   0   4          8.36         10.00         2.22 o
 -10   0   4          3.01          4.40         1.30 o
  -9   0   4         20.27         18.65         3.13 o
  -8   0   4         70.93         72.00         9.70 o
  -7   0   4         54.69         58.76         4.16 o
  -6   0   4        104.67        102.61        11.28 o
  -5   0   4         66.06         59.88         4.53 o
  -4   0   4        581.41        594.92         8.76 o
  -3   0   4        128.55        101.31         2.48 o
  -2   0   4       1625.16       1531.18        40.31 o
  -1   0   4       1828.20       1778.35        13.11 o
   0   0   4       2853.46       2757.26        14.87 o
   1   0   4       5359.75       4840.51        32.95 o
   2   0   4        207.16        182.52         7.32 o
   3   0   4        378.80        324.72        11.37 o
   4   0   4        969.77        872.17        20.70 o
   5   0   4        865.05        724.09        47.87 o
   6   0   4         51.83         51.29         4.24 o
   7   0   4         96.49        103.13         7.56 o
   8   0   4          0.23         -1.17         1.38 o
   9   0   4         24.12         28.37         3.75 o
  10   0   4          0.04          0.61         0.86 o
  11   0   4         70.76         71.57         6.03 o
 -12   1   4          0.14          0.10         0.62 o
 -11   1   4         10.95          8.05         2.34 o
 -10   1   4          0.71          1.37         1.18 o
  -9   1   4          1.91          0.66         1.22 o
  -8   1   4        562.38        590.56        17.14 o
  -7   1   4         80.25         85.14         3.59 o
  -6   1   4       2148.43       2367.73        51.53 o
  -5   1   4        601.84        730.91        16.27 o
  -4   1   4       2813.31       2797.73        18.09 o
  -3   1   4       1965.70       1971.08         9.41 o
  -2   1   4        164.45        179.20         4.57 o
  -1   1   4        174.76        156.45         4.20 o
   0   1   4        282.40        264.95         4.97 o
   1   1   4         19.01         22.62         1.06 o
   2   1   4         79.83         53.64         2.23 o
   3   1   4          4.99         11.29         1.24 o
   4   1   4       4731.04       4110.16        32.20 o
   5   1   4         37.97         44.79         2.50 o
   6   1   4        192.58        174.65        14.33 o
   7   1   4        129.54        133.40         5.25 o
   8   1   4         19.44         25.31         2.61 o
   9   1   4         78.41         88.83         5.47 o
  10   1   4         14.70         15.06         2.00 o
  11   1   4         10.64         10.64         2.31 o
 -12   2   4         23.69         21.70         2.52 o
 -11   2   4         69.62         63.94         5.10 o
 -10   2   4         43.47         42.43         3.64 o
  -9   2   4         45.40         50.58         4.13 o
  -8   2   4        227.21        243.63        10.60 o
  -7   2   4        395.50        312.54        23.18 o
  -6   2   4          0.06          0.80         0.75 o
  -5   2   4         79.71         63.73         2.83 o
  -4   2   4        173.92        183.45         6.07 o
  -3   2   4          8.92         11.89         0.84 o
  -2   2   4        236.72        204.31         7.56 o
  -1   2   4        404.54        417.87         7.72 o
   0   2   4        354.16        331.66         5.08 o
   1   2   4        714.26        630.52         9.92 o
   2   2   4          0.23          0.82         0.31 o
   3   2   4        395.26        345.59         6.75 o
   4   2   4        114.03        114.22         4.33 o
   5   2   4        262.45        197.98        14.84 o
   6   2   4         13.15         15.35         2.36 o
   7   2   4         12.53         13.46         1.94 o
   8   2   4          0.80          0.55         0.93 o
   9   2   4         10.36          9.63         1.75 o
  10   2   4         11.96          9.34         1.54 o
 -12   3   4         16.83         16.50         2.79 o
 -11   3   4         21.73         14.38         1.49 o
 -10   3   4         89.33         76.98         4.13 o
  -9   3   4        617.41        628.32        13.66 o
  -8   3   4        387.52        380.20         8.98 o
  -7   3   4        353.13        359.10        14.17 o
  -6   3   4        173.60        137.34        10.01 o
  -5   3   4        383.84        341.02         8.30 o
  -4   3   4        121.02        101.56         4.12 o
  -3   3   4        130.62        117.48         5.49 o
  -2   3   4       2115.89       2112.51        37.66 o
  -1   3   4        419.28        368.17         9.03 o
   0   3   4        590.89        594.69        23.92 o
   1   3   4       1436.22       1356.44        19.93 o
   2   3   4        174.64        172.28         4.46 o
   3   3   4        130.14        125.95         5.02 o
   4   3   4        275.99        269.41         7.49 o
   5   3   4        132.22        152.23         6.03 o
   6   3   4         71.17         74.53         5.06 o
   7   3   4         28.83         23.40         2.82 o
   8   3   4         54.20         56.44         4.41 o
   9   3   4         40.09         39.40         3.35 o
  10   3   4         25.68         17.85         1.88 o
 -11   4   4        178.51        159.29         4.35 o
 -10   4   4          0.42          0.12         0.55 o
  -9   4   4        702.70        705.50        11.34 o
  -8   4   4         22.25         22.12         2.42 o
  -7   4   4        284.58        269.34         9.19 o
  -6   4   4        388.63        397.44         8.90 o
  -5   4   4         32.04         27.75         3.25 o
  -4   4   4        154.30        135.23         6.86 o
  -3   4   4         60.44         49.96         4.70 o
  -2   4   4        571.69        565.01        17.96 o
  -1   4   4       1638.00       1444.21        20.29 o
   0   4   4        568.90        514.34        31.74 o
   1   4   4         36.66         38.77         3.45 o
   2   4   4          6.30          6.05         1.46 o
   3   4   4         20.87         17.52         3.36 o
   4   4   4          2.99          3.84         1.20 o
   5   4   4          7.13          5.23         1.91 o
   6   4   4         20.69         22.21         3.78 o
   7   4   4        314.51        285.13        11.69 o
   8   4   4        145.90        135.06         5.30 o
   9   4   4        218.30        202.54         5.45 o
 -10   5   4         63.87         66.27         4.43 o
  -9   5   4        202.64        190.19         9.31 o
  -8   5   4          4.95          3.81         1.22 o
  -7   5   4          0.48          0.72         1.10 o
  -6   5   4        365.40        355.90        11.36 o
  -5   5   4         15.48         17.29         2.13 o
  -4   5   4         80.44         85.71         4.08 o
  -3   5   4        491.85        521.02        11.01 o
  -2   5   4        159.86        145.30         8.13 o
  -1   5   4          2.46          1.03         0.72 o
   0   5   4         90.72         82.69         5.49 o
   1   5   4         85.59         94.58         5.16 o
   2   5   4         90.53         94.14         6.79 o
   3   5   4        150.61        145.46         8.31 o
   4   5   4          1.59          0.36         0.83 o
   5   5   4         31.52         29.24         2.76 o
   6   5   4         35.93         29.39         3.03 o
   7   5   4          0.84          1.16         1.13 o
   8   5   4          0.07          1.58         0.68 o
  -9   6   4        132.13        130.65         4.81 o
  -8   6   4         40.01         40.75         3.20 o
  -7   6   4         46.25         41.23         3.02 o
  -6   6   4          1.11          2.18         0.71 o
  -5   6   4        231.60        235.91         6.85 o
  -4   6   4        100.76         90.29         3.87 o
  -3   6   4         82.76         85.39         4.19 o
  -2   6   4          0.26          0.97         0.84 o
  -1   6   4        555.33        600.86        17.90 o
   0   6   4         57.69         64.89         4.10 o
   1   6   4        339.52        365.14        10.87 o
   2   6   4          3.73          3.29         1.21 o
   3   6   4        283.52        267.09         9.87 o
   4   6   4         36.05         32.91         3.42 o
   5   6   4          0.08         -0.75         0.94 o
   6   6   4         24.41         20.65         2.90 o
   7   6   4        113.86        105.90         4.57 o
  -7   7   4         54.98         49.87         2.97 o
  -6   7   4         12.62         11.68         1.65 o
  -5   7   4         71.93         61.87         4.03 o
  -4   7   4        103.25         91.20         3.93 o
  -3   7   4         15.03         10.13         1.47 o
  -2   7   4         17.74         14.10         2.90 o
  -1   7   4         28.77         21.74         2.35 o
   0   7   4        112.66        103.46         4.34 o
   1   7   4         38.74         31.73         3.21 o
   2   7   4         21.57         28.24         3.32 o
   3   7   4          0.76          2.06         1.13 o
   4   7   4         11.92          8.59         1.54 o
   5   7   4          6.03          4.21         1.14 o
   6   7   4          7.37          6.02         1.31 o
  -5   8   4        221.83        205.62         9.41 o
  -4   8   4          1.36          1.62         0.75 o
  -3   8   4         36.15         31.32         2.11 o
  -2   8   4         24.54         23.41         1.94 o
  -1   8   4         11.15         13.37         1.46 o
   0   8   4          1.23          2.34         0.94 o
   1   8   4        154.46        164.16         9.61 o
   2   8   4          4.04          5.94         1.00 o
   3   8   4        199.57        206.36         5.05 o
 -12   1   5          0.40         -0.13         0.70 o
 -11   1   5         57.65         55.37         3.99 o
 -10   1   5        131.11        116.87         7.71 o
  -9   1   5          9.83         10.84         1.90 o
  -8   1   5         17.54         17.75         2.06 o
  -7   1   5          7.56          5.07         1.47 o
  -6   1   5         51.19         51.87         2.91 o
  -5   1   5       1041.21       1133.24        12.65 o
  -4   1   5        146.89        142.23         3.06 o
  -3   1   5          7.13         10.12         0.77 o
  -2   1   5         11.87         14.83         0.62 o
  -1   1   5       2792.30       2709.08        11.20 o
   0   1   5        985.42        956.49        19.26 o
   1   1   5         15.52         11.91         0.73 o
   2   1   5        472.66        478.24        16.07 o
   3   1   5        502.47        503.41         8.56 o
   4   1   5         24.00         26.38         2.14 o
   5   1   5        568.61        500.82        12.73 o
   6   1   5         68.30         72.61         3.87 o
   7   1   5          9.87          5.13         0.97 o
   8   1   5          1.33          1.02         0.70 o
   9   1   5          8.98         10.80         1.86 o
  10   1   5          5.35          5.92         1.16 o
 -12   2   5          2.52          1.68         0.88 o
 -11   2   5         47.89         45.53         4.38 o
 -10   2   5         21.96         23.46         3.14 o
  -9   2   5        140.28        136.60         6.84 o
  -8   2   5        190.82        192.15         8.09 o
  -7   2   5         22.49         19.90         1.93 o
  -6   2   5         10.34          9.30         1.37 o
  -5   2   5        205.56        197.24         6.83 o
  -4   2   5        106.53        107.23         3.38 o
  -3   2   5       1265.69       1342.61        41.70 o
  -2   2   5       4351.77       4516.07        67.58 o
  -1   2   5         36.20         25.53         2.32 o
   0   2   5        435.45        368.07         8.10 o
   1   2   5        248.83        261.57         6.27 o
   2   2   5        376.31        373.14         7.61 o
   3   2   5         58.58         40.51         2.53 o
   4   2   5        143.77        129.99        14.14 o
   5   2   5         26.56         20.44         2.30 o
   6   2   5        337.65        361.19        13.53 o
   7   2   5        357.76        341.15         9.67 o
   8   2   5         11.65          7.59         1.39 o
   9   2   5        112.24        118.04         4.83 o
  10   2   5          4.81          4.16         0.91 o
 -12   3   5         70.83         74.18         5.38 o
 -11   3   5         14.87         14.75         1.84 o
 -10   3   5        346.48        347.70         8.80 o
  -9   3   5         21.79         24.56         2.53 o
  -8   3   5        141.30        147.17         5.51 o
  -7   3   5        270.17        272.16         6.76 o
  -6   3   5         74.55         64.93         4.11 o
  -5   3   5        801.36        784.50        13.94 o
  -4   3   5         79.36         83.81         3.94 o
  -3   3   5        788.84        745.00        17.36 o
  -2   3   5         22.72         12.01         1.80 o
  -1   3   5       3301.41       3695.65       318.36 o
   0   3   5         66.13         67.96         5.41 o
   1   3   5        345.60        361.60         9.51 o
   2   3   5         88.92         86.74         6.50 o
   3   3   5        185.99        169.00         6.11 o
   4   3   5         25.17         22.70         2.19 o
   5   3   5        203.32        231.98        11.96 o
   6   3   5        472.40        449.15        20.94 o
   7   3   5         21.12         17.27         2.43 o
   8   3   5        155.69        134.68         6.56 o
   9   3   5         19.35         18.49         1.77 o
 -11   4   5         78.09         68.44         3.30 o
 -10   4   5          7.64          6.50         1.16 o
  -9   4   5         55.96         43.51         2.81 o
  -8   4   5         23.59         21.58         2.10 o
  -7   4   5          0.10         -0.60         0.60 o
  -6   4   5         67.38         63.30         3.30 o
  -5   4   5         89.38         85.23         3.65 o
  -4   4   5        335.91        321.50        37.12 o
  -3   4   5         31.41         31.92         3.13 o
  -2   4   5        877.81        842.35        35.48 o
  -1   4   5          2.08          1.81         0.61 o
   0   4   5          1.74          1.19         0.88 o
   1   4   5        476.80        430.02        32.66 o
   2   4   5         53.06         54.00         4.33 o
   3   4   5          0.80          0.08         1.76 o
   4   4   5          4.52          2.44         1.45 o
   5   4   5         33.72         26.72         2.73 o
   6   4   5          1.15          0.59         0.84 o
   7   4   5        141.16        119.99         7.34 o
   8   4   5         15.05         10.77         1.46 o
   9   4   5          1.62          0.71         0.49 o
 -10   5   5         84.42         95.00         5.30 o
  -9   5   5         12.43         10.30         1.68 o
  -8   5   5        308.52        305.46        10.01 o
  -7   5   5        212.95        198.73         8.07 o
  -6   5   5         82.79         78.78         4.12 o
  -5   5   5         62.63         59.90         3.49 o
  -4   5   5         79.82         79.73         4.53 o
  -3   5   5        365.32        361.52        11.26 o
  -2   5   5         81.19         83.75         4.42 o
  -1   5   5          2.12          1.72         0.78 o
   0   5   5        704.40        731.08        12.66 o
   1   5   5          0.31          4.12         1.22 o
   2   5   5       1201.12       1224.07        19.38 o
   3   5   5        129.67        113.71         7.75 o
   4   5   5        112.14         82.53         5.52 o
   5   5   5          2.50          1.77         1.01 o
   6   5   5         66.32         68.06         4.41 o
   7   5   5          0.75          0.58         0.70 o
   8   5   5         93.02         88.75         3.90 o
  -9   6   5         27.99         30.48         2.32 o
  -8   6   5         16.81         16.85         2.03 o
  -7   6   5         68.13         77.66         4.10 o
  -6   6   5         69.28         62.20         3.86 o
  -5   6   5        589.64        560.92        11.84 o
  -4   6   5        126.80        122.20         6.95 o
  -3   6   5          2.00          3.52         0.97 o
  -2   6   5         23.98         17.91         2.13 o
  -1   6   5        180.40        187.27         6.91 o
   0   6   5        259.29        260.37         6.54 o
   1   6   5        248.96        256.55         7.16 o
   2   6   5        139.31        131.13         6.88 o
   3   6   5        126.85        129.29         6.84 o
   4   6   5         73.89         67.13         4.76 o
   5   6   5         23.55         21.73         2.57 o
   6   6   5          6.47          6.06         1.62 o
   7   6   5         15.03         13.10         2.18 o
  -7   7   5          0.35          0.88         0.67 o
  -6   7   5         66.91         54.23         3.46 o
  -5   7   5         21.06         21.01         2.35 o
  -4   7   5        121.13        113.58         5.55 o
  -3   7   5          0.52          0.43         0.67 o
  -2   7   5         30.03         24.84         2.74 o
  -1   7   5         24.17         29.25         2.62 o
   0   7   5         44.21         42.53         2.75 o
   1   7   5          0.22         -0.05         0.62 o
   2   7   5        104.66         97.05         5.43 o
   3   7   5         74.56         69.07         4.40 o
   4   7   5          0.06         -0.68         0.68 o
   5   7   5          0.46          1.04         1.13 o
  -5   8   5          0.09          0.55         0.62 o
  -4   8   5         12.24          7.07         1.35 o
  -3   8   5          0.33          0.27         1.41 o
  -2   8   5         26.58         30.15         2.40 o
  -1   8   5          2.66          3.19         0.81 o
   0   8   5         30.40         28.32         2.47 o
   1   8   5         11.60         10.02         1.18 o
   2   8   5          8.79          8.14         1.02 o
 -12   0   6        121.43        115.67         8.68 o
 -11   0   6        226.77        226.26        14.50 o
 -10   0   6          3.72          4.28         2.82 o
  -9   0   6         20.04         31.93         6.16 o
  -8   0   6        295.68        327.65        18.72 o
  -7   0   6         34.68         26.48         4.34 o
  -6   0   6        423.84        379.91        15.13 o
  -5   0   6       3521.13       3248.20        41.61 o
  -4   0   6         33.90         37.67         2.51 o
  -3   0   6        582.01        526.31         7.14 o
  -2   0   6       1045.83       1099.25        14.16 o
  -1   0   6        760.28        875.36        11.50 o
   0   0   6        149.78        131.15         3.94 o
   1   0   6        555.10        563.67         9.10 o
   2   0   6          0.82          3.39         1.34 o
   3   0   6         55.88         53.23         4.85 o
   4   0   6        120.09        113.46        17.77 o
   5   0   6        335.61        386.79        13.76 o
   6   0   6         96.90        100.38         5.93 o
   7   0   6          3.96          8.52         1.72 o
   8   0   6        148.72        147.47         8.63 o
   9   0   6         91.17         90.65         5.94 o
 -12   1   6         18.01         13.50         1.72 o
 -11   1   6         61.83         44.69         4.47 o
 -10   1   6        171.70        163.94        12.22 o
  -9   1   6          3.10          4.07         1.19 o
  -8   1   6        374.84        370.76        11.30 o
  -7   1   6         37.61         41.10         3.93 o
  -6   1   6         74.86         80.80         3.35 o
  -5   1   6        163.24        199.39         4.38 o
  -4   1   6        125.20        142.20         3.55 o
  -3   1   6        294.50        349.60         5.25 o
  -2   1   6        644.87        685.27         6.92 o
  -1   1   6       1905.55       1829.40        12.27 o
   0   1   6        302.23        260.01         7.40 o
   1   1   6        143.72        120.81         2.80 o
   2   1   6        850.86        668.47        11.63 o
   3   1   6          9.28          7.85         1.35 o
   4   1   6        111.22         81.70         7.08 o
   5   1   6          0.68          0.59         0.61 o
   6   1   6         28.05         33.86         3.03 o
   7   1   6         61.38         57.20         3.41 o
   8   1   6         18.36         11.86         1.72 o
   9   1   6          0.04          0.59         0.85 o
  10   1   6         17.25         20.49         3.14 o
 -12   2   6         31.45         27.64         2.15 o
 -11   2   6        252.10        221.87        15.82 o
 -10   2   6         22.50         21.17         2.77 o
  -9   2   6          4.39          0.42         1.11 o
  -8   2   6          4.77          5.21         1.39 o
  -7   2   6          6.40          4.43         0.63 o
  -6   2   6          0.69          1.41         0.67 o
  -5   2   6        505.80        542.59        10.07 o
  -4   2   6         85.82         97.44         3.39 o
  -3   2   6        149.22        172.05         4.59 o
  -2   2   6        917.96        983.59        16.93 o
  -1   2   6       1148.19       1372.91       108.18 o
   0   2   6         15.84         12.13         1.10 o
   1   2   6         67.12         66.57         2.59 o
   2   2   6         59.00         52.12         2.49 o
   3   2   6        131.69        134.99         4.41 o
   4   2   6          0.04          0.11         0.34 o
   5   2   6         79.60         85.50         6.57 o
   6   2   6        369.38        393.48        18.82 o
   7   2   6         10.90          3.68         1.94 o
   8   2   6         44.32         29.83         3.10 o
   9   2   6          7.33          7.78         1.40 o
 -12   3   6        117.36        109.24         6.56 o
 -11   3   6         39.05         41.84         3.08 o
 -10   3   6        261.48        253.48         7.48 o
  -9   3   6         71.20         75.48         4.37 o
  -8   3   6        397.18        417.21         8.58 o
  -7   3   6        558.38        561.56         9.80 o
  -6   3   6        324.82        334.91         7.50 o
  -5   3   6         21.60         24.63         2.34 o
  -4   3   6        624.15        563.84        10.73 o
  -3   3   6          2.90          1.70         0.46 o
  -2   3   6         24.06         26.94         2.22 o
  -1   3   6         22.71         27.13         2.64 o
   0   3   6        425.14        419.62        17.35 o
   1   3   6        219.86        177.48         7.08 o
   2   3   6         20.42         15.29         1.77 o
   3   3   6        101.76         95.28         6.43 o
   4   3   6        620.49        675.08        13.83 o
   5   3   6         39.75         37.69         3.15 o
   6   3   6         37.49         31.85         4.21 o
   7   3   6        121.03        127.71         7.06 o
   8   3   6         71.70         68.52         4.43 o
   9   3   6         15.39         16.00         1.50 o
 -11   4   6         16.87         14.11         1.85 o
 -10   4   6         12.63          7.98         1.46 o
  -9   4   6          3.58          3.32         0.91 o
  -8   4   6        149.65        143.94         5.50 o
  -7   4   6        177.53        180.86         6.25 o
  -6   4   6        109.11        123.11         4.63 o
  -5   4   6        437.65        470.82         8.76 o
  -4   4   6         23.20         21.28         2.69 o
  -3   4   6         38.56         34.67         3.98 o
  -2   4   6         25.16         12.44         1.98 o
  -1   4   6         36.38         40.95         2.85 o
   0   4   6         47.17         41.59         4.62 o
   1   4   6         10.32         11.61         2.07 o
   2   4   6        690.92        745.14        19.08 o
   3   4   6         58.94         60.09         4.30 o
   4   4   6        108.45        118.96         8.90 o
   5   4   6         13.61         16.41         2.15 o
   6   4   6         83.24         89.88         6.65 o
   7   4   6          1.77          2.03         0.88 o
   8   4   6         17.53         17.57         1.65 o
 -10   5   6        327.47        321.71         9.53 o
  -9   5   6         59.39         63.77         4.08 o
  -8   5   6        355.05        331.70         8.88 o
  -7   5   6         92.17         95.79         5.68 o
  -6   5   6        199.57        194.95         6.43 o
  -5   5   6          2.41          1.95         0.93 o
  -4   5   6        107.08        103.86         5.13 o
  -3   5   6        545.84        534.80        11.47 o
  -2   5   6         90.55        101.78         5.65 o
  -1   5   6        229.03        248.66         8.56 o
   0   5   6       1225.79       1242.86        36.75 o
   1   5   6          0.00          0.76         1.37 o
   2   5   6         22.68         23.96         3.33 o
   3   5   6         29.17         31.22         4.05 o
   4   5   6        224.28        213.96         8.80 o
   5   5   6         17.21         12.16         2.69 o
   6   5   6          3.16          2.14         0.79 o
   7   5   6         30.86         24.73         2.23 o
  -9   6   6         27.37         29.62         2.23 o
  -8   6   6          0.00         -0.23         0.84 o
  -7   6   6         74.25         70.88         4.22 o
  -6   6   6        207.33        198.04         6.75 o
  -5   6   6         18.94         19.22         2.26 o
  -4   6   6         20.69         16.27         1.82 o
  -3   6   6         18.23         14.61         1.83 o
  -2   6   6         57.29         50.81         4.10 o
  -1   6   6         19.19         17.92         2.03 o
   0   6   6         53.54         46.27         3.81 o
   1   6   6          2.09          3.36         0.88 o
   2   6   6        232.20        242.57         7.53 o
   3   6   6        101.73        108.89         5.18 o
   4   6   6         17.50         18.95         2.52 o
   5   6   6          0.54          0.60         1.03 o
   6   6   6          5.77          5.88         1.30 o
  -7   7   6         25.02         23.65         1.96 o
  -6   7   6         20.13         19.58         1.78 o
  -5   7   6         46.04         42.27         3.22 o
  -4   7   6        145.23        136.91         5.20 o
  -3   7   6         28.85         27.14         2.71 o
  -2   7   6         34.25         37.82         3.91 o
  -1   7   6          4.35          2.63         1.47 o
   0   7   6        158.97        153.02         5.57 o
   1   7   6          6.80          4.99         0.96 o
   2   7   6        100.85        110.95         4.71 o
   3   7   6         28.61         28.42         2.23 o
   4   7   6         69.96         66.90         3.09 o
  -4   8   6         11.48          8.19         1.35 o
  -3   8   6          0.53          0.14         0.81 o
  -2   8   6        112.00         98.93         5.03 o
  -1   8   6         46.95         47.16         3.43 o
   0   8   6         52.89         53.60         4.23 o
   1   8   6          0.97          1.27         0.64 o
 -12   1   7          0.27          0.19         0.64 o
 -11   1   7         67.39         61.48         4.14 o
 -10   1   7         22.22         16.00         3.03 o
  -9   1   7          0.19          1.03         0.61 o
  -8   1   7         58.09         55.11         3.79 o
  -7   1   7         69.91         66.46         5.20 o
  -6   1   7        354.61        363.72        18.17 o
  -5   1   7        600.68        652.80        14.32 o
  -4   1   7        241.17        243.01         6.49 o
  -3   1   7        407.78        424.48        13.88 o
  -2   1   7         26.30         78.48        14.48 o
  -1   1   7        859.87        895.48         9.04 o
   0   1   7        338.06        321.18        11.80 o
   1   1   7         52.17         64.55         4.48 o
   2   1   7        330.73        417.72         7.30 o
   3   1   7        218.43        251.74        18.65 o
   4   1   7        106.77         97.75        12.61 o
   5   1   7          9.48         11.90         1.58 o
   6   1   7         27.35         27.66         2.47 o
   7   1   7          2.02          2.61         0.96 o
   8   1   7         12.79         11.49         1.81 o
   9   1   7          6.08          4.37         0.92 o
 -12   2   7         87.31         92.60         5.27 o
 -11   2   7         29.49         21.76         2.41 o
 -10   2   7         74.72         67.52         4.70 o
  -9   2   7        152.70        126.23         6.77 o
  -8   2   7         75.67         77.59         4.48 o
  -7   2   7         78.28         87.44         3.82 o
  -6   2   7         19.96         28.87         2.61 o
  -5   2   7        192.80        243.19         7.18 o
  -4   2   7       1227.19       1352.49        32.49 o
  -3   2   7        741.49        742.17         9.41 o
  -2   2   7        230.55        247.79         7.70 o
  -1   2   7         15.32         77.71         8.87 o
   0   2   7        111.85        223.91        30.71 o
   1   2   7        202.32        278.63        20.48 o
   2   2   7       1182.04       1076.23        18.28 o
   3   2   7         11.31         10.70         1.68 o
   4   2   7        202.22        229.70        11.23 o
   5   2   7         12.09         23.97        12.85 o
   6   2   7         75.10         68.88         5.12 o
   7   2   7          7.10          6.56         1.97 o
   8   2   7         28.74         17.60         2.22 o
   9   2   7         42.58         40.36         2.65 o
 -12   3   7         87.45         94.40         6.05 o
 -11   3   7        118.31        119.84         6.24 o
 -10   3   7         42.01         28.59         2.96 o
  -9   3   7          0.26          1.14         0.69 o
  -8   3   7         18.91         17.87         1.80 o
  -7   3   7        147.05        161.15         4.91 o
  -6   3   7        262.14        323.96         8.56 o
  -5   3   7         87.02        109.67         5.20 o
  -4   3   7        817.87        793.22        17.59 o
  -3   3   7          2.82          4.99         2.41 o
  -2   3   7         18.90        252.00        79.80 o
  -1   3   7       1111.22       1096.19        40.04 o
   0   3   7         80.55         65.81         8.63 o
   1   3   7        314.10        463.02        12.39 o
   2   3   7        235.61        219.27         6.89 o
   3   3   7        647.30        695.25        14.05 o
   4   3   7         36.19         43.34         3.05 o
   5   3   7         10.34          9.64         1.82 o
   6   3   7          1.16          2.17         1.21 o
   7   3   7         26.26         24.40         2.87 o
   8   3   7         45.46         41.38         3.14 o
 -11   4   7          6.74          8.57         2.19 o
 -10   4   7         50.89         58.45         3.71 o
  -9   4   7         48.37         46.08         3.24 o
  -8   4   7         63.64         61.44         3.63 o
  -7   4   7        456.79        459.46         9.10 o
  -6   4   7        210.83        234.54         9.06 o
  -5   4   7         44.50         94.05        20.11 o
  -4   4   7        250.58        293.15        11.34 o
  -3   4   7        541.65        573.57        16.16 o
  -2   4   7        123.66        178.77        29.27 o
  -1   4   7        403.48        325.49        19.67 o
   0   4   7         27.81         41.39         4.15 o
   1   4   7        344.18        364.97        13.31 o
   2   4   7        516.44        588.29        22.46 o
   3   4   7        408.08        402.02        11.45 o
   4   4   7          0.49          6.05         4.45 o
   5   4   7         42.91         39.51         5.16 o
   6   4   7         47.62         43.74         4.39 o
   7   4   7         22.99         21.20         1.98 o
   8   4   7         54.69         51.26         2.84 o
 -10   5   7         28.00         29.71         2.81 o
  -9   5   7        249.14        244.39         7.78 o
  -8   5   7         62.96         53.61         3.08 o
  -7   5   7         73.74         71.19         4.28 o
  -6   5   7        176.86        171.86         6.01 o
  -5   5   7         16.47         27.44         2.63 o
  -4   5   7         32.27         24.73         2.85 o
  -3   5   7        191.54        185.99         7.87 o
  -2   5   7        298.26        321.50        17.39 o
  -1   5   7        363.35        366.35        11.21 o
   0   5   7        213.34        226.50         8.41 o
   1   5   7         14.86         11.56         2.75 o
   2   5   7        163.19        169.37         7.28 o
   3   5   7         21.98         33.79         4.92 o
   4   5   7         24.04         24.77         3.18 o
   5   5   7          7.29         14.00         3.53 o
   6   5   7         23.02         26.78         3.07 o
   7   5   7         26.64         26.74         4.16 o
  -9   6   7          1.97          2.41         0.71 o
  -8   6   7         42.64         36.84         2.85 o
  -7   6   7        157.48        168.04         5.78 o
  -6   6   7          0.56          3.26         1.22 o
  -5   6   7         19.32         17.72         2.12 o
  -4   6   7          4.85         11.89         5.33 o
  -3   6   7          0.82          3.78         2.47 o
  -1   6   7        483.76        463.72        12.19 o
   0   6   7        106.34         97.22         6.48 o
   1   6   7        146.74        160.70         8.01 o
   2   6   7          0.17          0.93         0.47 o
   3   6   7         88.79         77.35         3.69 o
   4   6   7         39.81         41.04         3.34 o
   5   6   7         56.48         48.34         3.19 o
   6   6   7          7.09          6.41         1.27 o
  -7   7   7          0.45          0.74         0.61 o
  -6   7   7         98.44         91.60         3.65 o
  -5   7   7         10.37         17.76         2.23 o
  -4   7   7         11.02         13.37         2.23 o
  -2   7   7        123.67        183.86         8.64 o
  -1   7   7        299.55        290.48         8.60 o
   0   7   7        251.46        250.14         6.77 o
   1   7   7         16.42         14.41         1.59 o
   2   7   7        165.90        158.37         7.58 o
   3   7   7          0.03          4.95         2.08 o
   4   7   7          4.73          7.88         2.02 o
  -3   8   7          0.28          1.48         0.82 o
  -2   8   7          0.02          1.32         2.37 o
  -1   8   7         17.77         14.31         1.87 o
   0   8   7          8.82          8.01         1.74 o
 -12   0   8         92.27        104.68         7.55 o
 -11   0   8         67.76         57.46         6.78 o
 -10   0   8       1042.99        840.35        28.46 o
  -9   0   8         91.67         72.83         6.31 o
  -8   0   8         37.09         32.88         3.29 o
  -7   0   8         40.45         42.41         4.62 o
  -6   0   8         29.70         26.38         4.49 o
  -5   0   8        222.02        216.93        12.10 o
  -4   0   8         31.36         25.17         2.64 o
  -3   0   8        346.82        371.86        20.79 o
  -2   0   8        530.86        557.27        16.01 o
  -1   0   8       1040.90       1139.91        16.14 o
   0   0   8        307.68        291.57        35.78 o
   1   0   8         55.85         46.51         3.39 o
   2   0   8        946.23        871.90        15.70 o
   3   0   8         12.41         17.01         3.14 o
   4   0   8          4.10          2.25         1.29 o
   5   0   8         19.59         18.62         3.22 o
   6   0   8        181.49        193.66        10.18 o
   7   0   8        242.69        254.68        12.62 o
   8   0   8          0.84          1.99         1.48 o
 -12   1   8          0.25          1.70         0.96 o
 -11   1   8          0.06          0.27         1.04 o
 -10   1   8        295.76        300.19         8.47 o
  -9   1   8         63.84         54.77         4.46 o
  -8   1   8         35.78         34.96         3.53 o
  -7   1   8         38.30         45.70         3.89 o
  -6   1   8        497.88        515.34        38.60 o
  -5   1   8        345.90        338.19        10.75 o
  -4   1   8          8.59          6.69         0.95 o
  -3   1   8         21.65         26.73         1.59 o
  -2   1   8          9.59         15.56         1.57 o
  -1   1   8        153.88        181.84         5.40 o
   0   1   8        550.80        529.86        11.27 o
   1   1   8          9.29          6.19         0.90 o
   2   1   8          1.94          0.41         0.74 o
   3   1   8        379.26        406.22        27.28 o
   4   1   8          1.04          1.12         1.19 o
   5   1   8        134.52        125.27         5.88 o
   6   1   8          8.28          7.44         1.36 o
   7   1   8          0.05          0.98         0.90 o
   8   1   8          0.02          0.83         0.87 o
   9   1   8         76.00         62.97         5.32 o
 -12   2   8         31.47         37.43         2.97 o
 -11   2   8         17.62         21.30         2.28 o
 -10   2   8        411.37        369.52        15.82 o
  -9   2   8         32.66         31.98         3.35 o
  -8   2   8        173.89        189.73         8.33 o
  -7   2   8         27.19         29.28         2.25 o
  -6   2   8        703.02        632.69        10.67 o
  -5   2   8        292.47        306.75        10.08 o
  -4   2   8         55.26         47.64         3.72 o
  -3   2   8         35.11         33.17         2.08 o
  -2   2   8          4.48          6.70         1.03 o
  -1   2   8        227.11        231.19         6.30 o
   0   2   8        247.23        260.61         6.77 o
   1   2   8         14.42         11.34         1.47 o
   2   2   8       1585.22       1317.92        22.57 o
   3   2   8         11.70         10.61         1.96 o
   4   2   8          2.21          0.99         1.04 o
   5   2   8        120.20        141.07         8.26 o
   6   2   8         47.61         45.30         4.01 o
   7   2   8          0.66          1.18         0.97 o
   8   2   8         18.18         15.86         1.90 o
 -11   3   8          0.02          1.04         0.82 o
 -10   3   8         10.52          9.63         2.07 o
  -9   3   8          7.14          7.29         1.51 o
  -8   3   8         82.96         74.15         3.91 o
  -7   3   8        128.83        129.79         4.38 o
  -6   3   8        123.86        126.52         4.20 o
  -5   3   8         89.86         94.14         3.50 o
  -4   3   8          0.24         -0.49         0.64 o
  -3   3   8          8.34          9.63         1.72 o
  -2   3   8          3.63          3.54         1.03 o
  -1   3   8          2.59          3.45         1.14 o
   0   3   8         31.40         28.74         4.90 o
   1   3   8        271.87        260.39         7.98 o
   2   3   8         98.54        107.63         4.26 o
   3   3   8        333.45        364.80         6.98 o
   4   3   8         71.98         77.77         3.98 o
   5   3   8         54.88         61.40         4.52 o
   6   3   8         97.02         99.02         5.75 o
   7   3   8         15.82         14.92         2.01 o
   8   3   8          7.13          9.05         1.08 o
 -11   4   8          0.24          0.12         0.64 o
 -10   4   8         55.56         54.10         4.25 o
  -9   4   8        324.07        306.56         8.21 o
  -8   4   8        137.62        147.68         5.46 o
  -7   4   8          0.07          0.33         0.70 o
  -6   4   8        512.09        462.28         9.95 o
  -5   4   8        386.96        394.00         8.10 o
  -4   4   8         22.47         21.46         1.83 o
  -3   4   8          0.60          0.66         0.50 o
  -2   4   8        339.34        340.36         6.49 o
  -1   4   8          0.69          0.61         0.65 o
   0   4   8          5.08          7.51         1.99 o
   1   4   8         38.71         34.69         3.13 o
   2   4   8        425.02        422.03        13.88 o
   3   4   8          0.12          0.63         0.80 o
   4   4   8         18.83         18.86         2.15 o
   5   4   8        109.81        108.22         5.86 o
   6   4   8        102.54         98.81         5.17 o
   7   4   8          7.17          7.87         1.06 o
 -10   5   8          4.05          4.26         1.06 o
  -9   5   8          0.47          2.01         0.80 o
  -8   5   8          2.23          1.63         0.64 o
  -7   5   8        150.04        151.64         4.78 o
  -6   5   8        381.66        392.68        10.79 o
  -5   5   8        195.39        189.64         6.16 o
  -4   5   8         32.50         31.14         2.93 o
  -3   5   8        126.59        126.78         4.98 o
  -2   5   8          8.14          5.72         1.06 o
  -1   5   8          2.27          1.07         0.90 o
   0   5   8        141.15        135.41         5.64 o
   1   5   8         59.45         64.10         5.30 o
   2   5   8        112.89        115.78         5.92 o
   3   5   8        791.30        740.35        29.09 o
   4   5   8          4.34          3.59         1.32 o
   5   5   8         22.73         25.45         3.12 o
   6   5   8          6.82          5.71         1.46 o
  -8   6   8          4.89          2.21         0.79 o
  -7   6   8          7.78          8.62         1.10 o
  -6   6   8         46.61         48.52         3.17 o
  -5   6   8         22.00         18.91         1.87 o
  -4   6   8          1.19          0.50         0.65 o
  -3   6   8          0.33         -0.20         1.02 o
  -2   6   8        324.19        290.33        12.01 o
  -1   6   8        126.85        120.52         6.17 o
   0   6   8          4.86          6.63         1.59 o
   1   6   8         85.42         74.98         3.97 o
   2   6   8          9.80          9.60         1.17 o
   3   6   8          7.84          9.11         1.18 o
   4   6   8          7.55          6.67         1.18 o
   5   6   8          0.62          0.35         0.41 o
  -6   7   8         66.72         66.24         4.99 o
  -5   7   8         18.76         13.97         2.16 o
  -4   7   8         11.46         14.47         1.85 o
  -3   7   8         33.06         31.85         2.70 o
  -2   7   8         11.49          8.25         1.76 o
  -1   7   8        153.70        141.53         5.51 o
   0   7   8        139.42        130.36         4.16 o
   1   7   8          9.28         10.36         1.16 o
   2   7   8          2.03          2.03         0.70 o
   3   7   8         21.47         20.27         3.32 o
 -12   1   9          1.99          4.51         0.94 o
 -11   1   9         42.20         41.03         4.08 o
 -10   1   9        106.75        108.15         7.02 o
  -9   1   9         41.00         41.60         4.60 o
  -8   1   9        106.74        103.02         7.48 o
  -6   1   9        161.13        163.47         7.86 o
  -5   1   9         56.38         53.91         4.48 o
  -2   1   9          1.55          0.93         0.57 o
  -1   1   9        153.45        158.81         5.26 o
   0   1   9        133.74        108.99         3.96 o
   1   1   9         15.14         24.60         2.16 o
   2   1   9         63.24        100.99         6.69 o
   3   1   9        179.57        181.91        10.55 o
   4   1   9         28.30         51.08         3.81 o
   5   1   9          0.01         14.29         3.94 o
   6   1   9          2.06         31.45         3.51 o
   7   1   9          8.67         15.06         2.48 o
   8   1   9         10.87         10.12         2.40 o
 -12   2   9          4.22          4.29         1.36 o
 -11   2   9         11.67         32.00         2.37 o
 -10   2   9        156.80        143.83         6.61 o
  -9   2   9          6.54         21.56         2.81 o
  -8   2   9          0.60          8.11         1.82 o
  -7   2   9        533.70        671.99        13.24 o
  -6   2   9        454.42        469.28         9.49 o
  -5   2   9        250.97        277.95         8.65 o
  -4   2   9        497.85        516.59        16.65 o
  -3   2   9        332.25        334.71         8.41 o
  -2   2   9       1159.53       1418.46        27.58 o
  -1   2   9        104.58        175.36         5.87 o
   0   2   9        264.34        380.33         9.13 o
   1   2   9        108.68        170.82         5.61 o
   3   2   9        622.21        830.98        25.45 o
   4   2   9         39.29         40.73         3.85 o
   5   2   9         79.29         76.63         5.09 o
   7   2   9         83.15         82.15         5.96 o
   8   2   9          6.16          6.53         1.28 o
 -11   3   9         59.95         54.55         5.76 o
 -10   3   9        107.93         98.84         5.11 o
  -9   3   9        166.14        190.49         7.76 o
  -8   3   9         29.31         23.41         2.40 o
  -6   3   9        549.27        729.97        10.31 o
  -5   3   9         36.70         49.87         2.59 o
  -4   3   9         52.95        115.61         3.35 o
  -3   3   9         42.61         48.38         2.41 o
  -2   3   9         10.23         15.17         1.19 o
  -1   3   9         21.09         35.52         2.61 o
   0   3   9        255.23        251.73         8.27 o
   1   3   9         32.52         43.41         3.06 o
   2   3   9        763.61        858.57        17.35 o
   3   3   9        447.25        469.39         8.01 o
   4   3   9          2.39          7.73         1.59 o
   7   3   9          1.00         18.24         2.51 o
 -10   4   9          4.60         29.72         3.13 o
  -9   4   9          3.90          2.97         0.81 o
  -8   4   9          2.35          9.56         1.45 o
  -7   4   9         20.28         56.62         3.75 o
  -6   4   9        405.01        409.78         8.62 o
  -5   4   9          4.87         23.81         1.78 o
  -4   4   9        163.23        146.15         4.47 o
  -3   4   9         47.06         50.05         2.58 o
  -2   4   9          0.21          2.05         0.66 o
  -1   4   9          0.89         16.49         1.86 o
   0   4   9          6.35         38.95         3.35 o
   1   4   9         97.22         92.33         5.43 o
   3   4   9        148.92        141.57         5.82 o
   4   4   9         45.32         41.71         4.48 o
   5   4   9          0.46         -0.10         0.96 o
   6   4   9         81.14         79.17         4.09 o
  -9   5   9          2.15          3.85         0.80 o
  -8   5   9         15.39         13.01         1.80 o
  -7   5   9        124.59        121.10         4.61 o
  -5   5   9         17.15         42.34         2.57 o
  -4   5   9          1.90         13.79         1.52 o
  -3   5   9          0.69         13.36         1.46 o
  -2   5   9          9.12         12.61         1.78 o
  -1   5   9         50.84         44.84         3.25 o
   0   5   9         44.54         44.21         3.44 o
   1   5   9        118.33        113.17        11.48 o
   2   5   9        324.93        306.66        11.40 o
   3   5   9         23.12         50.31         3.60 o
   4   5   9          0.00          3.01         1.22 o
   5   5   9          8.55         11.19         1.51 o
  -8   6   9         87.77         82.47         6.41 o
  -7   6   9         82.82         77.20         3.36 o
  -6   6   9        136.16        116.51         6.94 o
  -5   6   9         31.04         31.69         2.61 o
  -4   6   9        315.75        353.63         8.76 o
  -3   6   9         87.71         82.80         4.92 o
  -2   6   9          1.60          2.63         1.21 o
  -1   6   9         35.79         55.41         4.00 o
   0   6   9        315.30        363.89        12.90 o
   1   6   9         17.55         24.44         2.11 o
   3   6   9          1.73         23.78         2.22 o
   4   6   9         13.85         41.39         2.53 o
  -6   7   9          0.49          1.29         1.22 o
  -5   7   9          2.39          4.74         1.35 o
  -4   7   9          0.09          0.43         0.84 o
  -3   7   9          2.47          2.14         0.77 o
  -2   7   9          0.22         -0.73         0.73 o
  -1   7   9          7.10          4.79         0.68 o
   0   7   9          1.80          1.62         0.65 o
   1   7   9         10.35         12.68         1.17 o
   2   7   9          0.25         -0.17         1.09 o
 -12   0  10         85.14         73.70         6.45 o
 -11   0  10         43.42         42.19         6.01 o
 -10   0  10          3.16          6.21         2.69 o
  -9   0  10         13.19         16.96         5.18 o
  -8   0  10        122.57        106.75        10.30 o
  -7   0  10        529.95        555.68        17.61 o
  -6   0  10       1735.09       1730.75        30.52 o
  -5   0  10        315.30        319.20        12.50 o
  -4   0  10       1948.84       1658.32        42.61 o
  -3   0  10         25.78         25.59         3.99 o
  -2   0  10         72.01         78.49         7.10 o
  -1   0  10        158.82        151.33         9.85 o
   0   0  10        332.61        324.07        10.19 o
   1   0  10          5.95          3.92         1.72 o
   2   0  10       1248.92       1304.71        35.21 o
   3   0  10        462.68        469.65        21.80 o
   4   0  10        164.66        150.81         9.35 o
   5   0  10        252.35        269.11        22.30 o
   6   0  10          0.83         -0.30         0.84 o
   7   0  10         17.45         15.88         2.20 o
 -12   1  10          3.81          1.07         1.56 o
 -11   1  10          3.13          5.85         1.32 o
 -10   1  10        127.63        111.35         5.07 o
  -9   1  10        246.37        228.93         7.78 o
  -8   1  10        203.58        211.77         7.61 o
  -7   1  10       1254.28       1342.46        36.33 o
  -6   1  10        100.99        106.88         5.27 o
  -5   1  10         24.28         21.22         2.16 o
  -4   1  10        124.64        111.74         6.19 o
  -3   1  10        308.32        275.51        19.10 o
  -2   1  10          0.73          1.13         0.94 o
  -1   1  10        343.99        334.80        10.54 o
   0   1  10          0.80          1.19         0.64 o
   1   1  10         75.32         72.55         4.43 o
   2   1  10        182.09        200.95        17.87 o
   3   1  10        861.48        853.72        20.58 o
   4   1  10         65.44         64.29         4.27 o
   5   1  10          1.00          4.11         1.40 o
   6   1  10         26.63         23.22         2.54 o
   7   1  10          2.48          1.83         0.97 o
 -11   2  10         23.39         28.34         2.10 o
 -10   2  10         46.78         43.24         3.07 o
  -9   2  10          0.80         -0.51         0.83 o
  -8   2  10          3.02          0.87         0.79 o
  -7   2  10          0.05          1.10         0.77 o
  -6   2  10        156.80        158.60         5.57 o
  -5   2  10         64.68         64.69         3.44 o
  -4   2  10        302.00        302.28         7.38 o
  -3   2  10        352.59        343.67         7.32 o
  -2   2  10        195.17        203.94         7.52 o
  -1   2  10         16.45         17.11         1.81 o
   0   2  10         15.67         18.41         1.99 o
   1   2  10         10.97          8.93         1.48 o
   2   2  10          9.79         12.42         1.66 o
   3   2  10        252.68        246.31        10.76 o
   4   2  10          0.02         -0.38         1.26 o
   5   2  10          5.23          7.28         1.60 o
   6   2  10         19.73         20.39         2.94 o
   7   2  10        157.78        148.57        12.51 o
 -11   3  10         17.75         16.29         2.07 o
 -10   3  10          1.21         -0.08         0.66 o
  -9   3  10         79.40         81.36         4.93 o
  -8   3  10         87.25         70.02         4.09 o
  -7   3  10        651.22        639.69        10.39 o
  -6   3  10        107.05         88.33         3.85 o
  -5   3  10        113.01        115.52         4.30 o
  -4   3  10         10.07         12.35         1.14 o
  -3   3  10          1.14          1.31         0.55 o
  -2   3  10          2.65          0.92         0.52 o
  -1   3  10          8.95         11.84         1.63 o
   0   3  10         32.31         27.19         2.84 o
   1   3  10         56.75         53.06         5.39 o
   2   3  10         76.10         74.61         3.66 o
   3   3  10        274.47        285.00         7.28 o
   4   3  10         44.50         41.03         3.02 o
   5   3  10         79.54         79.60         6.62 o
   6   3  10          0.06          0.05         0.71 o
 -10   4  10         19.24         17.89         3.17 o
  -9   4  10         65.45         60.57         3.83 o
  -8   4  10         10.31         12.83         1.98 o
  -7   4  10         29.58         24.66         2.45 o
  -6   4  10        152.43        151.10         5.52 o
  -5   4  10         27.09         24.77         1.92 o
  -4   4  10         17.71         15.27         1.44 o
  -3   4  10         69.47         58.27         3.03 o
  -2   4  10          0.02         -0.53         0.74 o
  -1   4  10        166.19        159.80         7.32 o
   0   4  10          2.20          0.62         0.80 o
   1   4  10        234.77        201.96         9.24 o
   2   4  10        145.25        162.10         4.86 o
   3   4  10          8.19          8.44         1.59 o
   4   4  10        305.15        295.99         9.02 o
   5   4  10         67.10         65.85         3.75 o
   6   4  10          0.04          0.23         0.72 o
  -9   5  10          7.13          7.92         1.08 o
  -8   5  10          0.55          0.58         0.51 o
  -7   5  10         34.70         26.54         2.28 o
  -6   5  10          0.55         -0.55         0.58 o
  -5   5  10         59.84         68.80         3.48 o
  -4   5  10         17.30         17.17         2.09 o
  -3   5  10          6.46          4.20         0.99 o
  -2   5  10         25.71         21.48         2.01 o
  -1   5  10         39.51         34.70         2.75 o
   0   5  10          0.38         -0.08         0.91 o
   1   5  10         75.22         75.72         4.59 o
   2   5  10         15.88         17.54         1.88 o
   3   5  10          2.54          2.09         1.06 o
   4   5  10         15.63         14.83         3.11 o
   5   5  10         39.12         38.06         3.98 o
  -7   6  10          2.35          2.83         1.97 o
  -6   6  10        129.21        133.00         5.30 o
  -5   6  10         19.29         18.24         2.84 o
  -4   6  10          0.00         -0.73         0.73 o
  -3   6  10          1.36          0.21         0.90 o
  -2   6  10         11.04          8.16         1.43 o
  -1   6  10          9.13         12.36         1.59 o
   0   6  10         18.78         16.30         1.71 o
   1   6  10          7.85          5.49         0.99 o
   2   6  10          0.00          0.00         0.45 o
   3   6  10         19.46         16.38         2.06 o
  -4   7  10          0.19          1.36         0.62 o
  -3   7  10         58.58         56.55         2.62 o
  -2   7  10          2.57          1.80         0.62 o
  -1   7  10          2.10          1.55         0.61 o
 -11   1  11          0.80          0.01         0.54 o
 -10   1  11         22.07         16.56         1.65 o
  -9   1  11         26.52         25.12         2.50 o
  -8   1  11          0.09          3.97         1.22 o
  -7   1  11         34.26         38.99         3.28 o
  -6   1  11        292.60        294.32         8.66 o
  -5   1  11         61.08         56.81         3.79 o
  -4   1  11         62.27        110.86        12.28 o
  -3   1  11        111.68        116.38         5.82 o
  -2   1  11          0.07          8.69         2.91 o
  -1   1  11        276.35        287.47         6.41 o
   0   1  11         40.17         36.42         2.63 o
   1   1  11          0.01         29.03         6.68 o
   2   1  11         59.16         50.38         5.06 o
   3   1  11         37.46         34.52         4.18 o
   4   1  11          4.85          4.12         1.13 o
   5   1  11          7.07          8.37         1.52 o
   6   1  11          1.55          2.02         0.93 o
   7   1  11          5.86          4.01         1.34 o
 -11   2  11         90.17         85.11         3.35 o
 -10   2  11         90.15         76.89         3.86 o
  -9   2  11         53.68         45.70         2.91 o
  -8   2  11        302.32        340.45         8.38 o
  -7   2  11        797.95        793.87        16.81 o
  -6   2  11         98.21        107.87         6.21 o
  -5   2  11        166.83        148.22         5.95 o
  -4   2  11        250.14        225.24         7.27 o
  -3   2  11         20.82         22.10         1.81 o
  -2   2  11          2.55          7.27         1.50 o
  -1   2  11          0.04         28.14         5.36 o
   0   2  11          0.23          6.17         1.87 o
   1   2  11          4.82          8.44         1.83 o
   2   2  11        223.29        249.80        10.78 o
   3   2  11        246.42        269.95         9.66 o
   4   2  11          5.57          4.03         1.51 o
   5   2  11          3.69          1.84         0.93 o
   6   2  11         28.87         34.81         3.38 o
 -11   3  11          5.36          7.57         1.83 o
 -10   3  11          1.00          3.31         0.81 o
  -9   3  11          2.14          2.71         0.87 o
  -8   3  11          6.82          8.77         1.80 o
  -7   3  11         22.51         20.54         1.96 o
  -6   3  11         56.50         63.57         3.21 o
  -5   3  11        151.18        145.61         4.47 o
  -4   3  11         10.31         16.12         1.84 o
  -3   3  11          0.32          2.46         0.92 o
  -2   3  11         18.50         15.75         1.69 o
  -1   3  11         56.19         51.92         3.48 o
   0   3  11         30.75         44.33         5.95 o
   1   3  11         11.62          9.73         4.97 o
   2   3  11          0.73          1.31         0.69 o
   3   3  11         15.40         13.71         1.75 o
   4   3  11          0.10          0.31         0.72 o
   5   3  11         18.30         22.42         3.01 o
   6   3  11         30.13         31.56         2.67 o
 -10   4  11         23.04         26.40         2.48 o
  -9   4  11          0.90          2.20         1.08 o
  -8   4  11         87.60         88.40         4.79 o
  -7   4  11         20.06         20.28         2.17 o
  -6   4  11         38.05         41.77         2.82 o
  -5   4  11          0.89          3.82         0.95 o
  -4   4  11          1.18          4.99         1.14 o
  -3   4  11          8.75         30.13         2.83 o
  -2   4  11        148.71        145.40         5.78 o
  -1   4  11         36.43         30.84         2.67 o
   0   4  11         21.10         21.95         2.64 o
   1   4  11          1.51          5.13         2.03 o
   2   4  11          5.04          6.65         1.32 o
   3   4  11         72.60         87.88         5.98 o
   4   4  11         21.21         20.40         4.77 o
   5   4  11         32.81         26.80         3.51 o
  -8   5  11         28.52         39.52         3.24 o
  -7   5  11         18.22         16.41         1.69 o
  -6   5  11          8.21          7.83         1.31 o
  -5   5  11        322.95        333.77         8.24 o
  -4   5  11          4.06          4.26         1.13 o
  -3   5  11        284.10        240.66         6.88 o
  -2   5  11          5.24         34.66         4.02 o
  -1   5  11         11.11          8.71         1.66 o
   0   5  11         80.20        151.83        28.66 o
   1   5  11         27.16         31.38         2.69 o
   2   5  11          8.83         10.07         1.90 o
   3   5  11         81.76         73.93         3.72 o
   4   5  11          5.06          5.80         1.67 o
  -6   6  11          1.16          3.92         1.03 o
  -5   6  11        143.11        120.52         4.92 o
  -4   6  11          8.37          3.80         1.25 o
  -3   6  11          0.06          6.16         2.36 o
  -2   6  11         33.73         30.91         2.12 o
  -1   6  11          1.41          3.15         1.12 o
   0   6  11          0.31         19.04         4.83 o
   1   6  11         23.31         20.97         1.68 o
   2   6  11          2.60          2.67         0.97 o
 -11   0  12         41.91         45.11         5.29 o
 -10   0  12         19.25         19.03         3.92 o
  -9   0  12         12.60          5.88         2.05 o
  -8   0  12          3.02          2.30         1.18 o
  -7   0  12         44.24         52.54         4.95 o
  -6   0  12       1889.40       1915.61        30.20 o
  -5   0  12        549.39        529.62        15.53 o
  -4   0  12         55.51         52.31         5.30 o
  -3   0  12        285.86        289.43        11.36 o
  -2   0  12          1.19          1.38         0.82 o
  -1   0  12        102.47         95.38         5.41 o
   0   0  12        324.55        334.81        12.19 o
   1   0  12        255.57        248.47        15.31 o
   2   0  12         74.19         63.47         7.77 o
   3   0  12         55.73         55.73         5.52 o
   4   0  12         32.21         25.36         3.57 o
   5   0  12         72.22         69.83         5.02 o
   6   0  12          0.48          1.59         1.23 o
 -11   1  12        100.84         95.16         5.19 o
 -10   1  12          9.07          8.76         1.51 o
  -9   1  12         60.92         60.97         3.74 o
  -8   1  12         21.28         22.84         2.47 o
  -7   1  12        222.51        225.91         7.65 o
  -6   1  12       1869.11       1815.23        28.50 o
  -5   1  12        237.12        228.38         7.55 o
  -4   1  12          0.32         -0.81         1.02 o
  -3   1  12         14.44         18.39         2.41 o
  -2   1  12        221.25        227.29         7.13 o
  -1   1  12         70.57         74.37         3.35 o
   0   1  12          0.01         -0.16         0.70 o
   1   1  12        509.87        476.53        14.96 o
   2   1  12        177.54        174.74         9.15 o
   3   1  12        486.50        496.87        11.29 o
   4   1  12         67.89         68.50         3.88 o
   5   1  12          3.20          2.14         0.82 o
   6   1  12         51.68         58.81         3.77 o
 -11   2  12         14.30         12.60         1.65 o
 -10   2  12         19.74         17.72         2.31 o
  -9   2  12         17.56         15.24         1.77 o
  -8   2  12         22.46         16.71         2.38 o
  -7   2  12        117.41        117.09         6.38 o
  -6   2  12        410.22        382.04        14.84 o
  -5   2  12         89.99         82.89         4.52 o
  -4   2  12         95.26         93.57         4.74 o
  -3   2  12         14.49         10.10         1.52 o
  -2   2  12         14.55         10.85         1.59 o
  -1   2  12         18.57         20.09         2.04 o
   0   2  12          9.62         10.62         2.57 o
   1   2  12        110.61        121.43         5.96 o
   2   2  12          0.43          0.46         0.70 o
   3   2  12          3.43          3.26         0.86 o
   4   2  12         16.98         17.04         1.84 o
   5   2  12          4.74          5.18         1.05 o
 -10   3  12         25.57         25.65         2.17 o
  -9   3  12         54.72         45.45         3.36 o
  -8   3  12          0.09          0.09         0.79 o
  -7   3  12         31.18         27.92         2.91 o
  -6   3  12         66.22         68.42         4.04 o
  -5   3  12          0.95          1.46         0.74 o
  -4   3  12          0.79          1.47         0.74 o
  -3   3  12         43.72         35.19         2.51 o
  -2   3  12        577.08        498.22         9.94 o
  -1   3  12          0.00         -0.29         0.85 o
   0   3  12         32.33         28.22         2.97 o
   1   3  12         19.10         20.70         2.47 o
   2   3  12        107.20        106.25         4.64 o
   3   3  12          2.83          2.48         0.75 o
   4   3  12         89.62         89.70         4.22 o
   5   3  12         50.87         49.80         3.39 o
  -9   4  12          3.47          3.25         1.62 o
  -8   4  12         22.55         27.60         3.05 o
  -7   4  12         10.38         13.47         2.18 o
  -6   4  12         19.37         24.39         2.33 o
  -5   4  12          5.10          3.54         1.05 o
  -4   4  12          3.43          3.35         1.06 o
  -3   4  12         63.88         43.42         3.05 o
  -2   4  12         47.91         44.52         3.09 o
  -1   4  12          0.00         -0.75         1.09 o
   0   4  12          6.92          4.12         1.11 o
   1   4  12         17.77         16.69         1.78 o
   2   4  12          0.25         -0.36         0.74 o
   3   4  12         73.43         74.74         3.34 o
   4   4  12         21.21         16.11         2.83 o
  -7   5  12         20.96         24.64         2.54 o
  -6   5  12          0.93          2.54         1.32 o
  -5   5  12          8.59          7.96         1.26 o
  -4   5  12         10.40         10.86         1.38 o
  -3   5  12          2.81          1.26         0.58 o
  -2   5  12         47.17         45.66         3.34 o
  -1   5  12          0.51          1.05         0.90 o
   0   5  12          0.08         -0.08         0.65 o
   1   5  12         66.02         65.12         3.49 o
   2   5  12         75.02         62.11         4.29 o
  -5   6  12         10.90         22.14         3.76 o
  -4   6  12         68.93         66.92         3.31 o
  -3   6  12         11.09          8.93         3.20 o
  -2   6  12         21.51         20.38         5.89 o
  -1   6  12         58.82         56.38         3.14 o
   0   6  12         17.75         16.74         1.64 o
 -10   1  13          5.22          4.51         0.94 o
  -9   1  13         70.55         65.44         4.11 o
  -8   1  13        101.93        104.07         5.54 o
  -7   1  13          0.00          0.58         1.29 o
  -6   1  13        399.56        396.28        11.25 o
  -5   1  13         10.52          8.75         1.70 o
  -4   1  13          0.04         -0.99         0.99 o
  -3   1  13        101.31         88.59         4.65 o
  -2   1  13         74.16         62.76         3.87 o
  -1   1  13         12.36         13.60         1.74 o
   0   1  13          0.71          1.99         1.43 o
   1   1  13         93.37        103.23         6.27 o
   2   1  13         76.08         78.72         5.89 o
   3   1  13         44.82         45.26         3.08 o
   4   1  13          6.44          5.42         0.94 o
   5   1  13          2.56          2.73         0.84 o
 -10   2  13          9.96          9.01         1.59 o
  -9   2  13         18.74         20.94         2.36 o
  -8   2  13         26.24         26.44         2.93 o
  -7   2  13          7.70          9.41         2.07 o
  -6   2  13          0.23          2.49         1.86 o
  -5   2  13          2.39          1.89         1.04 o
  -4   2  13         73.80         68.02         4.56 o
  -3   2  13         68.25         47.92         4.08 o
  -2   2  13         10.04          3.90         1.09 o
  -1   2  13         10.81          9.83         1.73 o
   0   2  13         44.11         46.96         4.42 o
   1   2  13         16.81         17.19         2.17 o
   2   2  13         52.00         61.33         3.06 o
   3   2  13          6.48         10.74         1.43 o
   4   2  13          3.25          1.78         0.64 o
  -9   3  13         13.55         12.45         1.62 o
  -8   3  13        126.42        138.95         7.78 o
  -7   3  13         14.14         17.27         2.32 o
  -6   3  13        190.21        182.03         6.26 o
  -5   3  13          0.00          0.19         1.20 o
  -4   3  13         18.55         16.43         1.82 o
  -3   3  13         22.84         20.22         1.88 o
  -2   3  13          0.03          0.34         0.68 o
  -1   3  13          4.02          5.20         1.31 o
   0   3  13          5.54          3.62         1.11 o
   1   3  13        102.71        117.43         5.43 o
   2   3  13         68.07         67.22         3.37 o
   3   3  13          1.67          1.09         0.64 o
   4   3  13          2.21          4.10         1.59 o
  -8   4  13          2.24          1.03         1.02 o
  -7   4  13          6.58         11.22         2.28 o
  -6   4  13         31.25         29.91         3.53 o
  -5   4  13         30.38         25.12         2.05 o
  -4   4  13         83.85         75.74         3.73 o
  -3   4  13          4.77          5.71         0.93 o
  -2   4  13        114.79         95.25         4.31 o
  -1   4  13          0.62          0.26         0.80 o
   0   4  13         13.50         16.47         1.89 o
   1   4  13          0.02          0.66         0.67 o
   2   4  13         35.52         29.33         3.35 o
  -6   5  13          9.50         13.09         6.14 o
  -5   5  13          0.02         -0.22         0.65 o
  -4   5  13         66.03         60.79         3.50 o
  -3   5  13         20.26         12.71         4.43 o
  -2   5  13         21.35         21.12         2.67 o
  -1   5  13          6.82          5.67         1.12 o
   0   5  13          0.00         -0.01         0.68 o
   1   5  13         15.84         15.28         2.65 o
 -10   0  14         32.90         40.60         4.64 o
  -9   0  14         21.75         23.81         4.33 o
  -8   0  14         15.65         19.82         4.39 o
  -7   0  14        139.09        156.64        12.06 o
  -6   0  14        130.01        123.57        10.94 o
  -5   0  14        586.89        564.75        23.74 o
  -4   0  14         75.68         69.40         8.24 o
  -3   0  14        421.38        422.47        21.89 o
  -2   0  14          4.16          3.05         1.41 o
  -1   0  14        100.50         92.99         6.21 o
   0   0  14        154.35        163.99         8.00 o
   1   0  14         99.85         96.46         8.86 o
   2   0  14        194.11        186.24         8.70 o
   3   0  14         34.17         35.46         3.45 o
   4   0  14         33.25         32.02         3.77 o
 -10   1  14         23.77         28.06         3.88 o
  -9   1  14         55.16         59.47         3.50 o
  -8   1  14        181.09        180.45         6.74 o
  -7   1  14          6.50          6.32         1.13 o
  -6   1  14        175.33        185.08         6.28 o
  -5   1  14         75.85         78.73         4.12 o
  -4   1  14        321.21        343.93        10.28 o
  -3   1  14         48.29         54.05         3.13 o
  -2   1  14        602.23        565.69        12.64 o
  -1   1  14          3.91          3.38         1.05 o
   0   1  14          7.07          5.91         1.28 o
   1   1  14         21.55         20.02         2.16 o
   2   1  14        160.27        150.09         5.36 o
   3   1  14         17.60         16.34         1.54 o
   4   1  14         29.13         30.90         2.07 o
  -9   2  14          9.76          6.28         1.30 o
  -8   2  14         26.38         26.93         3.07 o
  -7   2  14         10.35          9.83         2.21 o
  -6   2  14        121.05        118.32         5.69 o
  -5   2  14         90.73         84.03         4.85 o
  -4   2  14         80.28         70.20         4.55 o
  -3   2  14        118.55        104.22         5.99 o
  -2   2  14         34.48         23.77         3.13 o
  -1   2  14          2.02          2.00         1.32 o
   0   2  14         62.06         66.84         4.96 o
   1   2  14         63.88         65.76         3.78 o
   2   2  14          1.09          0.86         0.81 o
   3   2  14         26.25         26.00         2.09 o
  -9   3  14         18.09         19.96         2.93 o
  -8   3  14         24.30         22.76         2.58 o
  -7   3  14         60.40         62.47         4.64 o
  -6   3  14        247.34        265.32        10.24 o
  -5   3  14        122.21        114.16         5.37 o
  -4   3  14          2.58          1.41         0.90 o
  -3   3  14          6.94          6.93         1.38 o
  -2   3  14          8.27          5.02         1.05 o
  -1   3  14         27.32         20.14         2.27 o
   0   3  14         25.18         23.72         2.66 o
   1   3  14         59.59         51.89         2.85 o
   2   3  14        108.04        108.82         4.34 o
  -7   4  14         75.58         79.51         6.42 o
  -6   4  14         61.87         65.18         4.35 o
  -5   4  14          6.74          9.48         1.95 o
  -4   4  14          1.25          0.98         0.45 o
  -3   4  14          6.56          3.58         1.67 o
  -2   4  14         15.84         14.27         1.75 o
  -1   4  14         25.75         26.19         2.33 o
   0   4  14         49.24         56.22         3.91 o
   1   4  14         23.11         24.16         2.46 o
  -4   5  14          4.78          5.61         1.80 o
  -3   5  14          0.62         -0.27         2.18 o
  -2   5  14          2.59          1.59         0.84 o
  -9   1  15          0.59         -0.27         0.97 o
  -8   1  15          0.03          0.03         0.46 o
  -7   1  15         31.72         30.35         2.24 o
  -6   1  15         19.70         17.25         1.81 o
  -5   1  15         26.66         24.48         2.20 o
  -4   1  15          0.17          0.36         0.93 o
  -3   1  15         50.61         48.53         5.22 o
  -2   1  15         44.71         39.42         3.08 o
  -1   1  15         20.54         23.31         2.29 o
   0   1  15         14.54         14.79         2.02 o
   1   1  15          1.18          1.09         0.72 o
   2   1  15          0.33          0.24         0.58 o
  -8   2  15         41.03         46.19         3.55 o
  -7   2  15        220.96        239.71         8.83 o
  -6   2  15          1.08          2.44         1.36 o
  -5   2  15         77.38         76.10         4.29 o
  -4   2  15          0.65          0.54         0.75 o
  -3   2  15         15.27         14.31         1.76 o
  -2   2  15          0.00          1.16         0.67 o
  -1   2  15        105.33        110.72         6.02 o
   0   2  15          0.01         -0.72         0.72 o
   1   2  15         49.95         54.38         3.58 o
   2   2  15        207.38        222.46         7.33 o
  -7   3  15        297.45        305.59         8.95 o
  -6   3  15          1.41          2.72         0.99 o
  -5   3  15          1.73          1.58         0.79 o
  -4   3  15          4.86          1.41         0.84 o
  -3   3  15         37.45         32.80         3.18 o
  -2   3  15          2.28          3.10         1.20 o
  -1   3  15         32.91         32.40         3.86 o
   0   3  15         33.40         34.66         2.48 o
   1   3  15          5.86          4.49         1.42 o
  -6   4  15          0.00          0.66         0.75 o
  -5   4  15         18.71         22.04         3.33 o
  -4   4  15          2.55          2.38         1.09 o
  -3   4  15         27.95         25.71         2.46 o
  -2   4  15         16.37         18.73         2.07 o
  -1   4  15          3.97          3.57         1.40 o
  -8   0  16         80.74         97.39         6.98 o
  -7   0  16         47.33         52.47         8.81 o
  -6   0  16         15.97         62.31        21.75 o
  -5   0  16        180.91        186.82         7.98 o
  -4   0  16         36.52         73.76         7.35 o
  -3   0  16        236.15        234.71        12.16 o
  -2   0  16         22.54         20.83         3.75 o
  -1   0  16        289.79        288.75         8.50 o
   0   0  16         94.46         96.78         6.79 o
   1   0  16          3.28         10.34         2.18 o
  -8   1  16          6.95          9.12         2.15 o
  -7   1  16          0.55          1.29         0.78 o
  -6   1  16         11.03         22.22         2.74 o
  -5   1  16         75.23        111.52         6.26 o
  -4   1  16          4.47          5.46         1.42 o
  -3   1  16         21.36         21.81         2.06 o
  -2   1  16        196.16        173.32         5.68 o
  -1   1  16         66.83         69.45         4.26 o
   0   1  16          2.19          4.37         1.16 o
   1   1  16          0.04          0.25         0.62 o
  -7   2  16         59.81         78.37         4.34 o
  -6   2  16         18.83         22.30         1.96 o
  -5   2  16        160.71        176.67         6.91 o
  -4   2  16          1.86          3.58         1.23 o
  -3   2  16         50.25         52.22         3.01 o
  -2   2  16         16.63         19.93         3.60 o
  -1   2  16          2.23          2.77         1.28 o
   0   2  16         76.91         82.81         6.11 o
  -4   3  16          1.46          1.69         0.64 o
  -3   3  16          5.31          5.03         1.11 o
  -2   3  16          0.73          1.89         0.84 o
  -5   1  17          0.03          1.44         0.71 o
  -4   1  17          0.98          1.05         1.66 o
  -3   1  17          0.72          0.37         0.51 o
                                                
